# Supplementary material for: Realistic nitrate concentrations diminish reproductive indicators in Skiffia lermae, an endemic species in critical endangered status
Source: PeerJ. 2024 Sep 9;12:e17876. doi: 10.7717/peerj.17876 (PMC11391940; doi:10.7717/peerj.17876)
Supplement: Supplemental Information 6 [file peerj-12-17876-s006.xlsx]

## Sheet: Water quality in the freshwate 
Collection Place	Replica	N-nitrates	N-nitrites	N-ammonium	pH	Temperature °C	Oxygen mg\L	Oxygen %L
Mintzita	a	1.75901	<0.0002	0.00331386	7.38	19	6.11	66.3
Mintzita	b	1.74274	<0.0002	0.00336093	7.35	19.2	6.09	66.8
Mintzita	c	1.75022	<0.0002	0.00330279	7.43	19.2	6.14	66.6
Mintzita	a	1.73703	<0.0002	0.0032751	7.68	20.7	6.07	68.2
Mintzita	b	1.76297	<0.0002	0.00333878	7.48	20	5.95	64.8
Mintzita	c	1.74406	<0.0002	0.00325019	7.45	19.5	6.12	66.5
Mintzita	a	1.69129	<0.0002	0.00839401	9.01	22.4	6.81	78.6
Mintzita	b	1.72647	<0.0002	0.00313391	8.32	21.5	6.68	71.3
Mintzita	c	1.6803	<0.0002	0.00316436	8.04	20.5	6.41	72.1
Manantial Chapultepec	a	0.771328	<0.0002	0.00365715	6.71	18.7	5.76	61.8
Manantial Chapultepec	b	0.795515	<0.0002	0.00373467	6.85	18.3	5.73	62.1
Manantial Chapultepec	c	0.76737	<0.0002	0.00362116	6.77	18.1	5.87	61.5
Manantial Chapultepec	a	0.747581	<0.0002	0.00343844	7.48	22.7	5.51	66.3
Manantial Chapultepec	b	0.754617	<0.0002	0.00355749	7.24	20.6	5.51	61.3
Manantial Chapultepec	c	0.765611	<0.0002	0.00338307	6.86	19.2	5.78	62.5
Manantial Chapultepec	a	0.837291	<0.0002	0.00347166	6.97	19.1	5.74	62.1
Manantial Chapultepec	b	0.829815	<0.0002	0.00338031	6.91	19	5.73	62.3
Manantial Chapultepec	c	0.877309	<0.0002	0.00354641	6.89	17.9	5.93	62.5
Manantial Chapultepec	a	0.855761	<0.0002	0.00338584	6.8	18.7	5.73	61.2
Manantial Chapultepec	b	0.861917	<0.0002	0.0034246	6.65	18.7	5.8	62.3
Manantial Chapultepec	c	0.852682	<0.0002	0.00346336	7.2	18.5	5.75	62.4
Zacapu	a	0.148551	<0.0002	0.00320866	9.28	25.5	6.57	81.1
Zacapu	b	0.356625	<0.0002	0.00337477	9.1	24.6	6.56	78.5
Zacapu	c	0.216356	<0.0002	0.00384541	9.04	23.9	5.59	66.5
Zacapu	a	0.22412	<0.0002	0.00392016	9.01	23.2	7.39	85.7
Zacapu	b	0.208075	<0.0002	0.00345782	8.98	22.5	5.49	66.6
Zacapu	c	0.289337	<0.0002	0.00355472	9.02	21.8	7.88	88.4
Zacapu	a	0.0921325	<0.0002	0.00336646	8.98	21.9	5.22	60.1
Zacapu	b	0.0998965	<0.0002	0.00332494	8.78	21.5	7.85	89.4
Zacapu	c	0.0781573	<0.0002	0.00331109	8.71	21.5	5.46	66.1

## Sheet: Water quality in experimental N
Replica	Date	Concentration	Temperature °C	mmHg	Oxygen %L	Oxygen mg\L	Conductivity us/cm	TDS mg/L	Sal ppt	pH			Replica	Date	Concentration	N-nitrates	N-nitrites	N-ammonium
a	2022-07-12	2 mg/L	22.1	610.3	98.1	6.87	244.7	168.35	0.12	8.1			a	2022-07-11	2 mg/L	1.37115	0.00127917	0.00283492
a	2022-07-12	5 mg/L	22	610.2	88.7	6.23	269.8	185.9	0.14	7.77			a	2022-07-11	5 mg/L	4.1759	0.00246828	0.00300102
a	2022-07-12	10 mg/L	22.1	610.3	93.7	6.55	326.3	224.25	0.16	7.82			a	2022-07-11	10 mg/L	9.16403	0.0039771	0.00294842
a	2022-07-12	20 mg/L	22.1	610.3	97.7	6.83	415	285.35	0.21	7.78			a	2022-07-11	20 mg/L	21.7045	0.00352832	0.00289305
b	2022-07-12	2 mg/L	22.1	610.3	95.3	6.67	251	172.25	0.13	8.08			b	2022-07-11	2 mg/L	1.37775	0.00105231	0.00282107
b	2022-07-12	5 mg/L	22	610.3	98.7	6.92	268.9	185.25	0.14	8.03			b	2022-07-11	5 mg/L	4.51011	0.00413185	0.00298165
b	2022-07-12	10 mg/L	22	610.2	98.6	6.91	314.5	213.45	0.16	7.99			b	2022-07-11	10 mg/L	8.56464	0.00398483	0.00298441
b	2022-07-12	20 mg/L	22.1	610.3	98.3	6.87	396.3	272.35	0.2	7.93			b	2022-07-11	20 mg/L	15.3615	0.00430981	0.00289859
c	2022-07-12	2 mg/L	22	610.3	91.4	6.41	250.4	172.9	0.13	8.12			c	2022-07-11	2 mg/L	1.73527	0.00126896	0.00288752
c	2022-07-12	5 mg/L	22	610.3	93.5	6.55	295.1	203.45	0.15	8.06			c	2022-07-11	5 mg/L	5.00528	0.000479728	0.00303425
c	2022-07-12	10 mg/L	22	610.3	97	6.8	325	222.25	0.16	8.02			c	2022-07-11	10 mg/L	8.69129	0.00184154	0.00276294
c	2022-07-12	20 mg/L	22	610.3	97.9	6.86	438	301.6	0.22	7.95			c	2022-07-11	20 mg/L	17.1293	0.000317239	0.00298165
a	2022-07-14	2 mg/L	21.8	611	98.8	6.97	266.3	184.6	0.13	7.82			a	2022-07-14	2 mg/L	2.03694	0.00536212	0.00274632
a	2022-07-14	5 mg/L	21.6	611.1	100.3	7.1	284.1	197.6	0.14	7.81			a	2022-07-14	5 mg/L	5.54837	0.00473538	0.00281554
a	2022-07-14	10 mg/L	21.9	611.1	100	7.04	340.6	235.96	0.17	7.79			a	2022-07-14	10 mg/L	9.63984	0.0132931	0.00272141
a	2022-07-14	20 mg/L	21.9	611	101.5	7.14	429.4	297.05	0.22	7.77			a	2022-07-14	20 mg/L	22.3685	0.0072965	0.00258298
b	2022-07-14	2 mg/L	22	611.1	98	6.88	264.9	182.65	0.13	8.08			b	2022-07-14	2 mg/L	2.11653	0.00453018	0.00279062
b	2022-07-14	5 mg/L	21.7	611.1	99.7	7.04	280.1	194.35	0.14	8.04			b	2022-07-14	5 mg/L	5.49956	0.0116605	0.00297334
b	2022-07-14	10 mg/L	21.7	611.1	98.7	6.98	331.3	230.1	0.17	7.98			b	2022-07-14	10 mg/L	9.55673	0.0162875	0.00289582
b	2022-07-14	20 mg/L	21.8	611.1	98.5	6.94	417.7	289.25	0.21	7.94			b	2022-07-14	20 mg/L	18.3166	0.0117533	0.00275463
c	2022-07-14	2 mg/L	21.8	611	99.1	7.01	264.6	183.3	0.13	8.16			c	2022-07-14	2 mg/L	2.36544	0.00688641	0.00278785
c	2022-07-14	5 mg/L	21.6	611.1	99.2	7.02	299.9	208.65	0.15	8.1			c	2022-07-14	5 mg/L	5.92612	0.00492108	0.00279062
c	2022-07-14	10 mg/L	21.7	611.1	99	6.99	338	234.65	0.17	8.05			c	2022-07-14	10 mg/L	9.72427	0.00529248	0.00301764
c	2022-07-14	20 mg/L	21.7	611.2	99.1	7	449.7	312	0.23	7.98			c	2022-07-14	20 mg/L	19.3764	0.00600433	0.00262728
a	2022-07-20	2 mg/L	21.2	609.5	120.4	8.56	261.3	183.3	0.13	7.74			a	2022-07-17	2 mg/L	1.94415	0.0118926	0.00269926
a	2022-07-20	5 mg/L	21.1	609.5	121.7	8.67	277.6	195	0.14	7.74			a	2022-07-17	5 mg/L	5.33509	0.00848035	0.00262174
a	2022-07-20	10 mg/L	21.2	609.4	115.5	8.21	310.5	217.75	0.16	7.82			a	2022-07-17	10 mg/L	9.6139	0.031043	0.00294565
a	2022-07-20	20 mg/L	21.2	609.4	116.9	8.32	382.3	268.45	0.2	7.8			a	2022-07-17	20 mg/L	17.6368	0.0128288	0.00272971
b	2022-07-20	2 mg/L	21.3	609.5	100.9	7.16	278.3	194.35	0.14	8.08			b	2022-07-17	2 mg/L	2.18865	0.00821325	0.00258022
b	2022-07-20	5 mg/L	21.1	609.4	101.5	7.23	269	189.15	0.14	8.03			b	2022-07-17	5 mg/L	5.39358	0.0303853	0.0027131
b	2022-07-20	10 mg/L	21.1	609.4	102.8	7.32	283.8	198.9	0.15	8			b	2022-07-17	10 mg/L	8.45207	0.0280331	0.00258022
b	2022-07-20	20 mg/L	21.3	609.4	104.3	7.4	364.5	254.8	0.19	7.94			b	2022-07-17	20 mg/L	19.1266	0.0215568	0.00258022
c	2022-07-20	2 mg/L	20.9	609.5	105.9	7.65	256	180.7	0.13	8.08			c	2022-07-17	2 mg/L	2.0642	0.010879	0.00258022
c	2022-07-20	5 mg/L	21	609.5	110	7.85	274.6	193.05	0.14	8.04			c	2022-07-17	5 mg/L	5.68074	0.0115444	0.00263835
c	2022-07-20	10 mg/L	21	609.5	110.5	7.89	300.9	211.9	0.16	8			c	2022-07-17	10 mg/L	9.4613	0.00940111	0.0026522
c	2022-07-20	20 mg/L	21	609.5	108.4	7.74	374.1	263.26	0.19	7.95			c	2022-07-17	20 mg/L	19.0809	0.011676	0.00274632
a	2022-07-27	2 mg/L	21.6	610.4	70.9	5.02	258.3	180.05	0.13	7.82			a	2022-07-20	2 mg/L	2.2423	0.017835	0.00279926
a	2022-07-27	5 mg/L	21.7	610.4	76	5.4	280	196	0.14	7.8			a	2022-07-20	5 mg/L	5.80519	0.0128907	0.00262174
a	2022-07-27	10 mg/L	21.7	610.4	76.2	5.41	325.3	227.6	0.17	7.83			a	2022-07-20	10 mg/L	9.92788	0.0511219	0.00284565
a	2022-07-27	20 mg/L	21.9	610.2	82.4	5.9	414	291.85	0.22	7.84			a	2022-07-20	20 mg/L	19.1917	0.0125039	0.00282971
b	2022-07-27	2 mg/L	21.8	610.5	60.8	4.28	258.1	178.75	0.13	7.35			b	2022-07-20	2 mg/L	2.47581	0.0083875	0.00258022
b	2022-07-27	5 mg/L	21.8	610.4	67	4.72	271.7	187.85	0.14	7.69			b	2022-07-20	5 mg/L	4.1759	0.0523058	0.0026131
b	2022-07-27	10 mg/L	21.8	610.4	76.7	5.48	331.3	232.7	0.17	7.8			b	2022-07-20	10 mg/L	7.99648	0.0225395	0.00268022
b	2022-07-27	20 mg/L	21.7	610.4	77.2	5.41	406.9	280.8	0.21	7.83			b	2022-07-20	20 mg/L	19.4142	0.0222996	0.00278022
c	2022-07-27	2 mg/L	21.7	610.4	72	5.1	255.2	177.8	0.13	7.8			c	2022-07-20	2 mg/L	2.57872	0.0126354	0.00268022
c	2022-07-27	5 mg/L	21.6	610.3	71.1	5.03	262.1	182.65	0.13	7.8			c	2022-07-20	5 mg/L	4.1759	0.0126586	0.00263835
c	2022-07-27	10 mg/L	21.6	310.3	77	5.4	330.2	231.5	0.17	7.8			c	2022-07-20	10 mg/L	9.84037	0.012736	0.0027522
c	2022-07-27	20 mg/L	21.6	610.3	77.2	5.41	406.9	280.8	0.21	7.83			c	2022-07-20	20 mg/L	20.0484	0.010732	0.00276232
a	2022-07-31	2 mg/L	23.6	612.1	92.7	6.32	169.8	113.1	0.08	8.23			a	2022-07-25	2 mg/L	2.36456	0.0148483	0.00283492
a	2022-07-31	5 mg/L	23.6	612	93.6	6.38	310.2	206.7	0.15	8.14			a	2022-07-25	5 mg/L	4.1759	0.0166357	0.00300102
a	2022-07-31	10 mg/L	23.7	612.1	94.7	6.44	357.5	237.9	0.17	8.1			a	2022-07-25	10 mg/L	9.9701	0.048468	0.00569752
a	2022-07-31	20 mg/L	23.7	612.1	94.6	6.45	488.4	325.65	0.24	8.01			a	2022-07-25	20 mg/L	18.5207	0.0101594	0.00270757
b	2022-07-31	2 mg/L	23.5	611.9	100.5	6.87	277.6	185.9	0.14	7.97			b	2022-07-25	2 mg/L	2.54442	0.00805447	0.00263835
b	2022-07-31	5 mg/L	23.4	612	100	6.85	318.3	213.2	0.16	7.93			b	2022-07-25	5 mg/L	4.1759	0.0509285	0.00268819
b	2022-07-31	10 mg/L	23.3	611.9	100.1	6.87	357.7	240.5	0.18	7.91			b	2022-07-25	10 mg/L	9.71856	0.023731	0.00291797
b	2022-07-31	20 mg/L	23.4	612	99.8	6.84	449.6	301.6	0.22	7.88			b	2022-07-25	20 mg/L	18.6807	0.0145775	0.00289582
c	2022-07-31	2 mg/L	24.2	612	82.1	5.54	272.5	180.05	0.13	8.22			c	2022-07-25	2 mg/L	2.60598	0.0115212	0.00280169
c	2022-07-31	5 mg/L	24.2	612	83.1	5.6	313	206.7	0.15	8.13			c	2022-07-25	5 mg/L	4.1759	0.0148019	0.00259683
c	2022-07-31	10 mg/L	24.4	611.9	83	5.58	361.6	237.9	0.17	8.1			c	2022-07-25	10 mg/L	9.94855	0.0164655	0.00291797
c	2022-07-31	20 mg/L	24.3	612	83.6	5.63	519	344.5	0.25	8			c	2022-07-25	20 mg/L	18.9402	0.0117688	0.00280446
a	2022-08-03	2 mg/L	22	611	67.8	4.77	257.9	178.1	0.13	7.53			a	2022-07-29	2 mg/L	2.12181	0.00669855	0.00263005
a	2022-08-03	5 mg/L	21.9	611	67.6	4.76	294.8	203.45	0.15	7.68			a	2022-07-29	5 mg/L	4.1759	0.00690963	0.00310623
a	2022-08-03	10 mg/L	22.1	611	67.4	4.73	339.1	233.35	0.17	7.68			a	2022-07-29	10 mg/L	10.0888	0.0284974	0.00263282
a	2022-08-03	20 mg/L	22	611	68.8	4.83	434.3	299.65	0.22	7.58			a	2022-07-29	20 mg/L	19.3483	0.00996595	0.00269096
b	2022-08-03	2 mg/L	22.1	611	75.8	5.31	268	184.6	0.13	7.91			b	2022-07-29	2 mg/L	2.30211	0.012659	0.00279893
b	2022-08-03	5 mg/L	22	611	76.6	5.38	290.6	200.2	0.15	7.88			b	2022-07-29	5 mg/L	4.1759	0.0136568	0.00310623
b	2022-08-03	10 mg/L	22	611	77.5	5.44	334.4	230.75	0.17	7.86			b	2022-07-29	10 mg/L	7.30783	0.00652275	0.00291797
b	2022-08-03	20 mg/L	22.1	611	77.8	5.45	427.5	294.45	0.22	7.82			b	2022-07-29	20 mg/L	18.6121	0.0164113	0.00280446
c	2022-08-03	2 mg/L	22.9	611	68.2	4.71	274.5	185.9	0.14	7.92			c	2022-07-29	2 mg/L	2.11829	0.00510275	0.00278231
c	2022-08-03	5 mg/L	22.9	611.1	69.3	4.79	311.2	210.6	0.15	7.88			c	2022-07-29	5 mg/L	4.1759	0.00637574	0.00310623
c	2022-08-03	10 mg/L	23	611	70	4.82	348.7	235.3	0.17	7.86			c	2022-07-29	10 mg/L	9.9978	0.00890591	0.00291797
c	2022-08-03	20 mg/L	22.9	611	70.9	4.89	462.8	313.3	0.23	7.78			c	2022-07-29	20 mg/L	19.701	0.0108867	0.00273525
a	2022-08-11	2 mg/L	21.8	611.8	89.5	6.33	293.3	203.45	0.15	8.1			a	2022-08-01	2 mg/L	1.40545	0.00692293	0.00269649
a	2022-08-11	5 mg/L	21.7	611.8	83.4	5.9	297.1	203.05	0.15	8.06			a	2022-08-01	5 mg/L	4.1759	0.00477406	0.00265773
a	2022-08-11	10 mg/L	21.7	611.8	83.8	5.92	350.1	242.45	0.18	8.01			a	2022-08-01	10 mg/L	9.18118	0.0147168	0.00277678
a	2022-08-11	20 mg/L	21.8	611.8	91.4	6.45	458.7	317.2	0.24	7.94			a	2022-08-01	20 mg/L	19.3931	0.00907614	0.00274356
b	2022-08-11	2 mg/L	21.8	611.7	94	6.63	328.5	227.5	0.17	8.02			b	2022-08-01	2 mg/L	1.36368	0.00541628	0.00291243
b	2022-08-11	5 mg/L	21.8	611.8	93.5	6.6	318.6	220.35	0.16	7.99			b	2022-08-01	5 mg/L	4.1759	0.00831012	0.00275186
b	2022-08-11	10 mg/L	21.8	611.8	93.5	6.6	388.6	269.1	0.2	7.92			b	2022-08-01	10 mg/L	9.74714	0.00486691	0.00262451
b	2022-08-11	20 mg/L	21.9	611.8	95.1	6.69	470.5	325	0.24	7.88			b	2022-08-01	20 mg/L	17.0193	0.0110105	0.00283768
c	2022-08-11	2 mg/L	21.7	611.8	91.2	6.45	307.5	213.2	0.16	8.22			c	2022-08-01	2 mg/L	3.12049	0.00522656	0.00258298
c	2022-08-11	5 mg/L	22.2	611.8	95.5	6.69	363.8	249.6	0.18	8.16			c	2022-08-01	5 mg/L	4.1759	0.00690189	0.00261621
c	2022-08-11	10 mg/L	22.4	611.7	93.8	6.55	392.5	269.1	0.2	8.11			c	2022-08-01	10 mg/L	9.208	0.00571804	0.00258022
c	2022-08-11	20 mg/L	22.3	611.8	96.4	6.74	514	351	0.26	8.01			c	2022-08-01	20 mg/L	18.7617	0.00478954	0.0027048
a	2022-08-12	2 mg/L	22	611.3	97.5	6.85	273.2	188.5	0.14	7.67			a	2022-08-04	2 mg/L	1.83773	0.00626741	0.00300102
a	2022-08-12	5 mg/L	21.9	611.3	96.7	6.8	311.3	215.15	0.16	7.65			a	2022-08-04	5 mg/L	4.90941	0.00619777	0.00284045
a	2022-08-12	10 mg/L	22	611.3	96.7	6.8	348.9	240.5	0.18	7.65			a	2022-08-04	10 mg/L	9.11917	0.013796	0.0025996
a	2022-08-12	20 mg/L	21.8	611.3	97.2	6.86	458.1	317.2	0.24	7.61			a	2022-08-04	20 mg/L	17.8945	0.00670845	0.00259129
b	2022-08-12	2 mg/L	21.8	611.3	93.8	6.62	290.2	200.85	0.15	7.89			b	2022-08-04	2 mg/L	4.07564	0.0044005	0.00258022
b	2022-08-12	5 mg/L	21.5	611.3	93.5	6.64	292.6	204.1	0.15	7.87			b	2022-08-04	5 mg/L	5.29771	0.00460384	0.00258022
b	2022-08-12	10 mg/L	21.5	611.3	95.8	6.8	344.7	239.35	0.18	7.81			b	2022-08-04	10 mg/L	9.00484	0.0115522	0.0030121
b	2022-08-12	20 mg/L	21.7	611.3	96	6.78	426.9	295.75	0.22	7.77			b	2022-08-04	20 mg/L	17.6544	0.0131151	0.00273802
c	2022-08-12	2 mg/L	21.4	611.3	97	6.9	264.7	185.25	0.14	7.82			c	2022-08-04	2 mg/L	1.86544	0.00524605	0.00258022
c	2022-08-12	5 mg/L	21.3	611.3	97.4	6.93	278.8	195	0.14	7.78			c	2022-08-04	5 mg/L	5.33993	0.00934695	0.00264943
c	2022-08-12	10 mg/L	21.5	611.3	95.9	6.81	328.7	228.8	0.17	7.74			c	2022-08-04	10 mg/L	9.27661	0.00796967	0.00267434
c	2022-08-12	20 mg/L	21.6	611.3	97	6.87	432.2	300.95	0.22	7.69			c	2022-08-04	20 mg/L	18.7062	0.00834881	0.00313391
a	2022-08-16	2 mg/L	22	610.2	101.9	7.15	323.1	222.95	0.16	8.51			a	2022-08-08	2 mg/L	1.81838	0.00950944	0.00284045
a	2022-08-16	5 mg/L	21.9	610.1	101.4	7.12	330.5	228.15	0.17	8.47			a	2022-08-08	5 mg/L	5.8927	0.0185082	0.0027131
a	2022-08-16	10 mg/L	22	610.2	101.1	7.09	373.1	257.4	0.19	8.41			a	2022-08-08	10 mg/L	9.7942	0.0215491	0.00278508
a	2022-08-16	20 mg/L	22	610.1	104.2	7.3	475.2	327.6	0.24	8.32			a	2022-08-08	20 mg/L	19.686	0.0181213	0.00275186
b	2022-08-16	2 mg/L	22	610.1	98.8	6.93	296.1	204.1	0.15	8.46			b	2022-08-08	2 mg/L	2.10334	0.00814732	0.00293735
b	2022-08-16	5 mg/L	21.9	610	99.5	6.99	300.9	208	0.15	8.41			b	2022-08-08	5 mg/L	5.84301	0.0269112	0.00269096
b	2022-08-16	10 mg/L	21.9	610.2	99.2	6.97	351.7	243.1	0.18	8.35			b	2022-08-08	10 mg/L	9.83553	0.0193439	0.00272141
b	2022-08-16	20 mg/L	21.9	610.1	98.7	6.93	434.9	300.3	0.22	8.3			b	2022-08-08	20 mg/L	19.1574	0.0226633	0.00273248
c	2022-08-16	2 mg/L	22.5	610.1	97.8	6.79	294.2	200.85	0.15	8.47			c	2022-08-08	2 mg/L	2.1869	0.0177035	0.00270203
c	2022-08-16	5 mg/L	22.4	610.1	98.6	6.93	322.3	220.36	0.16	8.43			c	2022-08-08	5 mg/L	6.3197	0.029836	0.00278508
c	2022-08-16	10 mg/L	22.5	610.1	99.6	6.92	364	248.95	0.18	8.39			c	2022-08-08	10 mg/L	9.83026	0.0280795	0.00282938
c	2022-08-16	20 mg/L	22.3	610.1	100.1	6.97	482.3	330.2	0.25	8.31			c	2022-08-08	20 mg/L	19.6799	0.0252321	0.00278231
a	2022-08-23	2 mg/L	21.5	608	105.2	7.42	308	214.5	0.16	8.06			a	2022-08-11	2 mg/L	1.84213	0.007606	0.00284876
a	2022-08-23	5 mg/L	21.4	608	105.2	7.43	337.1	235.3	0.17	8.22			a	2022-08-11	5 mg/L	5.40193	0.016628	0.00313114
a	2022-08-23	10 mg/L	21.5	607.9	106.7	7.52	378.7	263.9	0.19	8.23			a	2022-08-11	10 mg/L	9.91557	0.0146085	0.00277955
a	2022-08-23	20 mg/L	21.5	608	116.9	8.25	475.3	331.5	0.25	8.24			a	2022-08-11	20 mg/L	18.3456	0.0117301	0.00280723
b	2022-08-23	2 mg/L	21.3	607.9	105	7.43	308.9	215.8	0.16	8.33			b	2022-08-11	2 mg/L	1.79288	0.00589601	0.00293181
b	2022-08-23	5 mg/L	21.3	608	105.2	7.45	336.1	235.3	0.17	8.3			b	2022-08-11	5 mg/L	5.19349	0.0202105	0.00295119
b	2022-08-23	10 mg/L	21.3	607.9	104.7	7.41	389.6	272.35	0.2	8.27			b	2022-08-11	10 mg/L	9.5708	0.00829465	0.00291243
b	2022-08-23	20 mg/L	21.4	607.9	105.4	7.44	476.8	332.8	0.25	8.26			b	2022-08-11	20 mg/L	18.1469	0.0141829	0.00293458
c	2022-08-23	2 mg/L	21.4	607.9	102.1	7.22	301.6	210.6	0.15	8.5			c	2022-08-11	2 mg/L	2.09235	0.0069056	0.00282107
c	2022-08-23	5 mg/L	21.6	607.9	100.4	7.08	325.4	226.2	0.17	8.41			c	2022-08-11	5 mg/L	5.74626	0.0149257	0.00269926
c	2022-08-23	10 mg/L	21.5	607.9	98.1	6.93	361.6	252.2	0.19	8.38			c	2022-08-11	10 mg/L	9.23395	0.017688	0.00283492
c	2022-08-23	20 mg/L	21.4	607.9	99	6.99	492.3	343.2	0.26	8.3			c	2022-08-11	20 mg/L	18.6482	0.0146704	0.00282107
a	2022-08-24	2 mg/L	20.5	609.5	88.6	6.39	303.6	215.8	0.16	7.44			a	2022-08-15	2 mg/L	1.77529	0.0044723	0.00282661
a	2022-08-24	5 mg/L	20.5	609.5	90.1	6.5	325.9	232.05	0.17	7.43			a	2022-08-15	5 mg/L	5.15523	0.00517642	0.00279339
a	2022-08-24	10 mg/L	20.6	609.5	90.2	6.49	374.7	265.85	0.2	7.45			a	2022-08-15	10 mg/L	9.63017	0.00889817	0.0028543
a	2022-08-24	20 mg/L	20.6	609.6	93.4	6.71	470.7	333.45	0.25	7.44			a	2022-08-15	20 mg/L	18.8012	0.0154132	0.00284322
b	2022-08-24	2 mg/L	21.5	609.5	85.1	6.02	312.5	217.75	0.16	7.73			b	2022-08-15	2 mg/L	1.72208	0.00468121	0.00288752
b	2022-08-24	5 mg/L	21.2	609.6	89.2	6.36	337.6	235.3	0.17	7.71			b	2022-08-15	5 mg/L	5.24142	0.0096874	0.00278785
b	2022-08-24	10 mg/L	21.3	609.6	90.8	6.45	391.3	273.65	0.2	7.7			b	2022-08-15	10 mg/L	9.65743	0.00427886	0.00280723
b	2022-08-24	20 mg/L	21.5	609.5	92	6.5	476.6	332.15	0.25	7.67			b	2022-08-15	20 mg/L	18.4318	0.00684773	0.00270757
c	2022-08-24	2 mg/L	21.1	609.5	87.9	6.26	281.1	196.95	0.14	7.94			c	2022-08-15	2 mg/L	2.07124	0.0103528	0.00278785
c	2022-08-24	5 mg/L	21.2	609.5	85.3	6.08	332.7	232.7	0.17	7.9			c	2022-08-15	5 mg/L	5.5431	0.0128288	0.00273248
c	2022-08-24	10 mg/L	21.1	609.5	88.8	6.33	361.4	253.5	0.19	7.88			c	2022-08-15	10 mg/L	9.24802	0.00961003	0.00271587
c	2022-08-24	20 mg/L	21.1	609.5	88.8	6.33	486	341.25	0.25	7.81			c	2022-08-15	20 mg/L	18.9507	0.0164964	0.00272695
a	2022-08-30	2 mg/L	20.6	610.1	108.3	7.81	277.4	196.95	0.14	8.03			a	2022-08-18	2 mg/L	1.98461	0.00372176	0.00275463
a	2022-08-30	5 mg/L	20.5	610.1	102.2	7.37	309.9	220.35	0.16	8.02			a	2022-08-18	5 mg/L	5.08751	0.009316	0.00264112
a	2022-08-30	10 mg/L	20.7	610.1	99.4	7.14	350.4	248.3	0.18	8.05			a	2022-08-18	10 mg/L	9.05981	0.00677035	0.00275186
a	2022-08-30	20 mg/L	20.8	610.1	104.1	7.47	429.6	303.55	0.23	8.01			a	2022-08-18	20 mg/L	18.358	0.00861962	0.00297334
b	2022-08-30	2 mg/L	21.9	610.1	94.6	6.65	298	206.05	0.15	8.27			b	2022-08-18	2 mg/L	2.16491	0.00383782	0.00261898
b	2022-08-30	5 mg/L	21.6	610.1	97.8	6.91	310.4	215.8	0.16	8.23			b	2022-08-18	5 mg/L	5.03342	0.00545497	0.00279062
b	2022-08-30	10 mg/L	21.6	610.1	100.3	7.08	366.6	254.8	0.19	8.19			b	2022-08-18	10 mg/L	9.05233	0.00343547	0.00270203
b	2022-08-30	20 mg/L	21.9	610.1	100.3	7.04	474.4	327.6	0.24	8.14			b	2022-08-18	20 mg/L	21.2603	0.00652275	0.00274632
c	2022-08-30	2 mg/L	21.6	610.1	96.5	6.83	294.3	204.75	0.15	8.19			c	2022-08-18	2 mg/L	2.44899	0.00376818	0.00288475
c	2022-08-30	5 mg/L	21.5	610.1	98.7	6.98	300.3	208.65	0.15	8.19			c	2022-08-18	5 mg/L	5.23175	0.00557877	0.00272418
c	2022-08-30	10 mg/L	21.5	610.2	98.5	6.97	334.1	232.7	0.17	8.17			c	2022-08-18	10 mg/L	8.98725	0.00265398	0.00276017
c	2022-08-30	20 mg/L	21.4	610.1	98.3	6.97	435.5	303.55	0.23	8.1			c	2022-08-18	20 mg/L	19.5013	0.00309502	0.00275186
a	2022-09-08	2 mg/L	22.5	609.8	71.4	4.96	305.8	208.65	0.15	7.73			a	2022-08-22	2 mg/L	1.68382	0.00491891	0.00258022
a	2022-09-08	5 mg/L	22.7	609.8	68.1	4.72	291.2	198.25	0.14	7.71			a	2022-08-22	5 mg/L	4.82586	0.00326524	0.00258022
a	2022-09-08	10 mg/L	22.8	609.8	71.7	4.95	333.9	226.2	0.17	7.7			a	2022-08-22	10 mg/L	9.02507	0.00321882	0.00263559
a	2022-09-08	20 mg/L	22.8	609.8	76.4	5.27	439.2	297.7	0.22	7.67			a	2022-08-22	20 mg/L	18.4442	0.00609718	0.00258022
b	2022-09-08	2 mg/L	23.5	609.8	69	4.7	273.2	182.65	0.13	8.04			b	2022-08-22	2 mg/L	1.8584	0.0045147	0.00258022
b	2022-09-08	5 mg/L	23.2	609.8	67.9	4.65	300.3	202.15	0.15	8			b	2022-08-22	5 mg/L	4.74626	0.00658465	0.00258022
b	2022-09-08	10 mg/L	23.3	609.7	72	4.92	339.6	228.15	0.17	7.98			b	2022-08-22	10 mg/L	8.89006	0.00303312	0.00271864
b	2022-09-08	20 mg/L	23.5	609.7	76.5	5.21	446.4	298.35	0.22	7.91			b	2022-08-22	20 mg/L	18.2401	0.00410864	0.00258022
c	2022-09-08	2 mg/L	23.3	609.8	67.4	4.61	256.4	172.25	0.13	7.83			c	2022-08-22	2 mg/L	1.71988	0.00387063	0.00264943
c	2022-09-08	5 mg/L	23.3	609.8	68.6	4.69	293.3	196.95	0.14	7.81			c	2022-08-22	5 mg/L	4.91205	0.00348189	0.00263005
c	2022-09-08	10 mg/L	23.3	609.8	70.6	4.85	334.7	224.9	0.16	7.8			c	2022-08-22	10 mg/L	8.82014	0.00213556	0.00261067
c	2022-09-08	20 mg/L	23.2	609.7	76.5	5.24	453.8	305.5	0.23	7.77			c	2022-08-22	20 mg/L	18.518	0.00123801	0.00263282
													a	2022-08-25	2 mg/L	1.62929	0.0043562	0.0027574
													a	2022-08-25	5 mg/L	5.15391	0.000147013	0.00298995
													a	2022-08-25	10 mg/L	8.90193	0.000696379	0.00398106
													a	2022-08-25	20 mg/L	17.8681	0.00722686	0.00395892
													b	2022-08-25	2 mg/L	1.88874	0.00704116	0.00326126
													b	2022-08-25	5 mg/L	5.02639	0.0053389	0.00296503
													b	2022-08-25	10 mg/L	8.98021	0.00094398	0.00288198
													b	2022-08-25	20 mg/L	18.3553	0.00119932	0.00262728
													c	2022-08-25	2 mg/L	1.94283	0.00555927	0.00371529
													c	2022-08-25	5 mg/L	5.23571	0.000123801	0.00316436
													c	2022-08-25	10 mg/L	8.87511	0.000510678	0.00447662
													c	2022-08-25	20 mg/L	18.8522	0.00328846	0.00265773
													a	2022-08-29	2 mg/L	2.2876	0.00591705	0.0030647
													a	2022-08-29	5 mg/L	6.20756	0.00519963	0.00323911
													a	2022-08-29	10 mg/L	9.62929	0.00424017	0.00289305
													a	2022-08-29	20 mg/L	19.3228	0.00990405	0.00300102
													b	2022-08-29	2 mg/L	2.59279	0.00874342	0.00305916
													b	2022-08-29	5 mg/L	5.67458	0.0082637	0.00348551
													b	2022-08-29	10 mg/L	9.74758	0.00772981	0.0031699
													b	2022-08-29	20 mg/L	19.3034	0.00994274	0.0029678
													c	2022-08-29	2 mg/L	2.41337	0.00902197	0.00323358
													c	2022-08-29	5 mg/L	5.75066	0.0208295	0.00315883
													c	2022-08-29	10 mg/L	9.62533	0.0041009	0.00335816
													c	2022-08-29	20 mg/L	19.3571	0.00792324	0.00316713
													a	2022-09-05	2 mg/L	1.98373	0.00372176	0.0030204
													a	2022-09-05	5 mg/L	5.11653	0.00583411	0.00336369
													a	2022-09-05	10 mg/L	9.19349	0.00294027	0.00323358
													a	2022-09-05	20 mg/L	17.9358	0.00486691	0.00299826
													b	2022-09-05	2 mg/L	2.23395	0.00333488	0.00277401
													b	2022-09-05	5 mg/L	5.11609	0.00964098	0.00297611
													b	2022-09-05	10 mg/L	9.15303	0.00854998	0.00332494
													b	2022-09-05	20 mg/L	17.5778	0.00514547	0.00287644
													c	2022-09-05	2 mg/L	2.19965	0.0044528	0.00312837
													c	2022-09-05	5 mg/L	5.35884	0.00613587	0.00272971
													c	2022-09-05	10 mg/L	9.21856	0.00715723	0.00297888
													c	2022-09-05	20 mg/L	18.9534	0.00388425	0.00293735
													a	2022-09-08	2 mg/L	1.82982	0.00718044	0.00277401
													a	2022-09-08	5 mg/L	5.32234	0.00488239	0.00285983
													a	2022-09-08	10 mg/L	9.32322	0.00536212	0.00360178
													a	2022-09-08	20 mg/L	18.5022	0.000889817	0.00303701
													b	2022-09-08	2 mg/L	1.87995	0.00565614	0.00300933
													b	2022-09-08	5 mg/L	5.52419	0.00424791	0.0031699
													b	2022-09-08	10 mg/L	9.48241	0.00487465	0.00312284
													b	2022-09-08	20 mg/L	18.7933	0.00822501	0.0030121
													c	2022-09-08	2 mg/L	1.96394	0.0064104	0.00329725
													c	2022-09-08	5 mg/L	5.41645	0.00188796	0.00310899
													c	2022-09-08	10 mg/L	9.17062	0.00212782	0.00295119
													c	2022-09-08	20 mg/L	19.7617	0.00619003	0.00282938

## Sheet: Survival rate
Concentration	Time (days)	Survival
2 mg/L	19	1
2 mg/L	60	0
2 mg/L	60	0
2 mg/L	60	0
2 mg/L	60	0
2 mg/L	60	0
2 mg/L	60	0
2 mg/L	60	0
2 mg/L	60	0
2 mg/L	60	0
2 mg/L	60	0
2 mg/L	60	0
2 mg/L	60	0
2 mg/L	60	0
2 mg/L	60	0
2 mg/L	60	0
2 mg/L	60	0
2 mg/L	60	0
2 mg/L	60	0
2 mg/L	60	0
2 mg/L	60	0
2 mg/L	60	0
2 mg/L	60	0
2 mg/L	60	0
2 mg/L	60	0
2 mg/L	60	0
2 mg/L	60	0
2 mg/L	60	0
2 mg/L	60	0
2 mg/L	60	0
5 mg/L	33	1
5 mg/L	36	1
5 mg/L	52	1
5 mg/L	60	0
5 mg/L	60	0
5 mg/L	60	0
5 mg/L	60	0
5 mg/L	60	0
5 mg/L	60	0
5 mg/L	60	0
5 mg/L	60	0
5 mg/L	60	0
5 mg/L	60	0
5 mg/L	60	0
5 mg/L	60	0
5 mg/L	60	0
5 mg/L	60	0
5 mg/L	60	0
5 mg/L	60	0
5 mg/L	60	0
5 mg/L	60	0
5 mg/L	60	0
5 mg/L	60	0
5 mg/L	60	0
5 mg/L	60	0
5 mg/L	60	0
5 mg/L	60	0
5 mg/L	60	0
5 mg/L	60	0
5 mg/L	60	0
10 mg/L	11	1
10 mg/L	15	1
10 mg/L	41	1
10 mg/L	44	1
10 mg/L	52	1
10 mg/L	54	1
10 mg/L	60	0
10 mg/L	60	0
10 mg/L	60	0
10 mg/L	60	0
10 mg/L	60	0
10 mg/L	60	0
10 mg/L	60	0
10 mg/L	60	0
10 mg/L	60	0
10 mg/L	60	0
10 mg/L	60	0
10 mg/L	60	0
10 mg/L	60	0
10 mg/L	60	0
10 mg/L	60	0
10 mg/L	60	0
10 mg/L	60	0
10 mg/L	60	0
10 mg/L	60	0
10 mg/L	60	0
10 mg/L	60	0
10 mg/L	60	0
10 mg/L	60	0
10 mg/L	60	0
20 mg/L	7	1
20 mg/L	7	1
20 mg/L	9	1
20 mg/L	9	1
20 mg/L	10	1
20 mg/L	11	1
20 mg/L	11	1
20 mg/L	15	1
20 mg/L	16	1
20 mg/L	19	1
20 mg/L	19	1
20 mg/L	19	1
20 mg/L	19	1
20 mg/L	20	1
20 mg/L	20	1
20 mg/L	20	1
20 mg/L	21	1
20 mg/L	22	1
20 mg/L	24	1
20 mg/L	60	0
20 mg/L	60	0
20 mg/L	60	0
20 mg/L	60	0
20 mg/L	60	0
20 mg/L	60	0
20 mg/L	60	0
20 mg/L	60	0
20 mg/L	60	0
20 mg/L	60	0
20 mg/L	60	0

## Sheet: Latency to food consumption
Period	Density	Replica/Aquarium	Concentration	Treatment	Time (s)
Period 1	0.66	a	2 mg/L	A1	37
Period 1	0.66	a	2 mg/L	A1	23
Period 1	0.66	a	2 mg/L	A1	52
Period 1	0.66	a	2 mg/L	A1	13
Period 1	0.66	a	2 mg/L	A1	23
Period 1	0.66	a	2 mg/L	A1	18
Period 1	0.66	a	2 mg/L	A1	19
Period 1	0.66	a	2 mg/L	A1	20
Period 1	0.66	a	2 mg/L	A1	7
Period 1	0.66	a	2 mg/L	A1	9
Period 1	0.66	a	2 mg/L	A1	5
Period 1	0.66	a	2 mg/L	A1	8
Period 1	0.66	a	2 mg/L	A1	14
Period 1	0.66	a	2 mg/L	A1	4
Period 1	0.66	a	2 mg/L	A1	11
Period 1	0.66	b	2 mg/L	A1	30
Period 1	0.66	b	2 mg/L	A1	14
Period 1	0.66	b	2 mg/L	A1	17
Period 1	0.66	b	2 mg/L	A1	17
Period 1	0.66	b	2 mg/L	A1	39
Period 1	0.66	b	2 mg/L	A1	7
Period 1	0.66	b	2 mg/L	A1	10
Period 1	0.66	b	2 mg/L	A1	6
Period 1	0.66	b	2 mg/L	A1	7
Period 1	0.66	b	2 mg/L	A1	10
Period 1	0.66	b	2 mg/L	A1	8
Period 1	0.66	b	2 mg/L	A1	6
Period 1	0.66	b	2 mg/L	A1	7
Period 1	0.66	b	2 mg/L	A1	6
Period 1	0.66	b	2 mg/L	A1	6
Period 1	0.66	c	2 mg/L	A1	25
Period 1	0.66	c	2 mg/L	A1	26
Period 1	0.66	c	2 mg/L	A1	16
Period 1	0.66	c	2 mg/L	A1	28
Period 1	0.66	c	2 mg/L	A1	1.06
Period 1	0.66	c	2 mg/L	A1	16
Period 1	0.66	c	2 mg/L	A1	12
Period 1	0.66	c	2 mg/L	A1	12
Period 1	0.66	c	2 mg/L	A1	7
Period 1	0.66	c	2 mg/L	A1	9
Period 1	0.66	c	2 mg/L	A1	9
Period 1	0.66	c	2 mg/L	A1	7
Period 1	0.66	c	2 mg/L	A1	7
Period 1	0.66	c	2 mg/L	A1	8
Period 1	0.66	c	2 mg/L	A1	3
Period 1	0.66	a	5 mg/L	B1	19
Period 1	0.66	a	5 mg/L	B1	22
Period 1	0.66	a	5 mg/L	B1	22
Period 1	0.66	a	5 mg/L	B1	8
Period 1	0.66	a	5 mg/L	B1	27
Period 1	0.66	a	5 mg/L	B1	14
Period 1	0.66	a	5 mg/L	B1	15
Period 1	0.66	a	5 mg/L	B1	10
Period 1	0.66	a	5 mg/L	B1	4
Period 1	0.66	a	5 mg/L	B1	7
Period 1	0.66	a	5 mg/L	B1	6
Period 1	0.66	a	5 mg/L	B1	5
Period 1	0.66	a	5 mg/L	B1	2
Period 1	0.66	a	5 mg/L	B1	11
Period 1	0.66	a	5 mg/L	B1	4
Period 1	0.66	b	5 mg/L	B1	17
Period 1	0.66	b	5 mg/L	B1	28
Period 1	0.66	b	5 mg/L	B1	13
Period 1	0.66	b	5 mg/L	B1	23
Period 1	0.66	b	5 mg/L	B1	17
Period 1	0.66	b	5 mg/L	B1	10
Period 1	0.66	b	5 mg/L	B1	11
Period 1	0.66	b	5 mg/L	B1	8
Period 1	0.66	b	5 mg/L	B1	16
Period 1	0.66	b	5 mg/L	B1	8
Period 1	0.66	b	5 mg/L	B1	12
Period 1	0.66	b	5 mg/L	B1	3
Period 1	0.66	b	5 mg/L	B1	5
Period 1	0.66	b	5 mg/L	B1	7
Period 1	0.66	b	5 mg/L	B1	4
Period 1	0.66	c	5 mg/L	B1	19
Period 1	0.66	c	5 mg/L	B1	31
Period 1	0.66	c	5 mg/L	B1	50
Period 1	0.66	c	5 mg/L	B1	29
Period 1	0.66	c	5 mg/L	B1	22
Period 1	0.66	c	5 mg/L	B1	10
Period 1	0.66	c	5 mg/L	B1	47
Period 1	0.66	c	5 mg/L	B1	28
Period 1	0.66	c	5 mg/L	B1	16
Period 1	0.66	c	5 mg/L	B1	8
Period 1	0.66	c	5 mg/L	B1	9
Period 1	0.66	c	5 mg/L	B1	9
Period 1	0.66	c	5 mg/L	B1	6
Period 1	0.66	c	5 mg/L	B1	6
Period 1	0.66	c	5 mg/L	B1	7
Period 1	0.66	a	10 mg/L	C1	1.09
Period 1	0.66	a	10 mg/L	C1	23
Period 1	0.66	a	10 mg/L	C1	46
Period 1	0.66	a	10 mg/L	C1	12
Period 1	0.66	a	10 mg/L	C1	9
Period 1	0.66	a	10 mg/L	C1	19
Period 1	0.66	a	10 mg/L	C1	11
Period 1	0.66	a	10 mg/L	C1	15
Period 1	0.66	a	10 mg/L	C1	3
Period 1	0.66	a	10 mg/L	C1	8
Period 1	0.66	a	10 mg/L	C1	4
Period 1	0.66	a	10 mg/L	C1	25
Period 1	0.66	a	10 mg/L	C1	5
Period 1	0.6	a	10 mg/L	C1	17
Period 1	0.6	a	10 mg/L	C1	5
Period 1	0.66	b	10 mg/L	C1	50
Period 1	0.66	b	10 mg/L	C1	22
Period 1	0.66	b	10 mg/L	C1	21
Period 1	0.66	b	10 mg/L	C1	9
Period 1	0.66	b	10 mg/L	C1	35
Period 1	0.66	b	10 mg/L	C1	6
Period 1	0.66	b	10 mg/L	C1	5
Period 1	0.66	b	10 mg/L	C1	9
Period 1	0.66	b	10 mg/L	C1	2
Period 1	0.66	b	10 mg/L	C1	3
Period 1	0.66	b	10 mg/L	C1	6
Period 1	0.66	b	10 mg/L	C1	4
Period 1	0.66	b	10 mg/L	C1	4
Period 1	0.66	b	10 mg/L	C1	4
Period 1	0.66	b	10 mg/L	C1	3
Period 1	0.66	c	10 mg/L	C1	51
Period 1	0.66	c	10 mg/L	C1	32
Period 1	0.66	c	10 mg/L	C1	17
Period 1	0.66	c	10 mg/L	C1	19
Period 1	0.66	c	10 mg/L	C1	15
Period 1	0.66	c	10 mg/L	C1	18
Period 1	0.66	c	10 mg/L	C1	10
Period 1	0.66	c	10 mg/L	C1	6
Period 1	0.66	c	10 mg/L	C1	7
Period 1	0.66	c	10 mg/L	C1	8
Period 1	0.66	c	10 mg/L	C1	6
Period 1	0.66	c	10 mg/L	C1	9
Period 1	0.66	c	10 mg/L	C1	5
Period 1	0.66	c	10 mg/L	C1	3
Period 1	0.6	c	10 mg/L	C1	3
Period 1	0.66	a	20 mg/L	D1	43
Period 1	0.66	a	20 mg/L	D1	20
Period 1	0.66	a	20 mg/L	D1	47
Period 1	0.66	a	20 mg/L	D1	15
Period 1	0.66	a	20 mg/L	D1	16
Period 1	0.66	a	20 mg/L	D1	16
Period 1	0.66	a	20 mg/L	D1	22
Period 1	0.66	a	20 mg/L	D1	19
Period 1	0.66	a	20 mg/L	D1	11
Period 1	0.6	a	20 mg/L	D1	11
Period 1	0.533333	a	20 mg/L	D1	8
Period 1	0.466667	a	20 mg/L	D1	15
Period 1	0.4	a	20 mg/L	D1	14
Period 1	0.4	a	20 mg/L	D1	10
Period 1	0.4	a	20 mg/L	D1	5
Period 1	0.66	b	20 mg/L	D1	20
Period 1	0.66	b	20 mg/L	D1	48
Period 1	0.66	b	20 mg/L	D1	53
Period 1	0.66	b	20 mg/L	D1	27
Period 1	0.66	b	20 mg/L	D1	34
Period 1	0.66	b	20 mg/L	D1	20
Period 1	0.66	b	20 mg/L	D1	14
Period 1	0.6	b	20 mg/L	D1	10
Period 1	0.6	b	20 mg/L	D1	22
Period 1	0.533333	b	20 mg/L	D1	14
Period 1	0.533333	b	20 mg/L	D1	7
Period 1	0.533333	b	20 mg/L	D1	12
Period 1	0.533333	b	20 mg/L	D1	13
Period 1	0.533333	b	20 mg/L	D1	7
Period 1	0.533333	b	20 mg/L	D1	12
Period 1	0.66	c	20 mg/L	D1	17
Period 1	0.66	c	20 mg/L	D1	31
Period 1	0.66	c	20 mg/L	D1	33
Period 1	0.66	c	20 mg/L	D1	16
Period 1	0.66	c	20 mg/L	D1	34
Period 1	0.66	c	20 mg/L	D1	8
Period 1	0.66	c	20 mg/L	D1	28
Period 1	0.6	c	20 mg/L	D1	9
Period 1	0.6	c	20 mg/L	D1	8
Period 1	0.6	c	20 mg/L	D1	7
Period 1	0.6	c	20 mg/L	D1	15
Period 1	0.6	c	20 mg/L	D1	21
Period 1	0.466667	c	20 mg/L	D1	6
Period 1	0.466667	c	20 mg/L	D1	10
Period 1	0.466667	c	20 mg/L	D1	16
Period 2	0.66	a	2 mg/L	A2	6
Period 2	0.66	a	2 mg/L	A2	3
Period 2	0.66	a	2 mg/L	A2	3
Period 2	0.66	a	2 mg/L	A2	3
Period 2	0.66	a	2 mg/L	A2	1
Period 2	0.66	a	2 mg/L	A2	2
Period 2	0.66	a	2 mg/L	A2	2
Period 2	0.66	a	2 mg/L	A2	2
Period 2	0.66	a	2 mg/L	A2	5
Period 2	0.66	a	2 mg/L	A2	2
Period 2	0.66	a	2 mg/L	A2	2
Period 2	0.66	a	2 mg/L	A2	1
Period 2	0.66	a	2 mg/L	A2	9
Period 2	0.66	a	2 mg/L	A2	1
Period 2	0.66	a	2 mg/L	A2	7
Period 2	0.66	a	2 mg/L	A2	1
Period 2	0.66	a	2 mg/L	A2	2
Period 2	0.66	a	2 mg/L	A2	3
Period 2	0.66	a	2 mg/L	A2	1
Period 2	0.6	b	2 mg/L	A2	6
Period 2	0.6	b	2 mg/L	A2	4
Period 2	0.6	b	2 mg/L	A2	4
Period 2	0.6	b	2 mg/L	A2	4
Period 2	0.6	b	2 mg/L	A2	4
Period 2	0.6	b	2 mg/L	A2	5
Period 2	0.6	b	2 mg/L	A2	3
Period 2	0.6	b	2 mg/L	A2	3
Period 2	0.6	b	2 mg/L	A2	7
Period 2	0.6	b	2 mg/L	A2	2
Period 2	0.6	b	2 mg/L	A2	2
Period 2	0.6	b	2 mg/L	A2	2
Period 2	0.6	b	2 mg/L	A2	2
Period 2	0.6	b	2 mg/L	A2	2
Period 2	0.6	b	2 mg/L	A2	1
Period 2	0.6	b	2 mg/L	A2	1
Period 2	0.6	b	2 mg/L	A2	2
Period 2	0.6	b	2 mg/L	A2	1
Period 2	0.6	b	2 mg/L	A2	3
Period 2	0.66	c	2 mg/L	A2	4
Period 2	0.66	c	2 mg/L	A2	2
Period 2	0.66	c	2 mg/L	A2	3
Period 2	0.66	c	2 mg/L	A2	2
Period 2	0.66	c	2 mg/L	A2	2
Period 2	0.66	c	2 mg/L	A2	1
Period 2	0.66	c	2 mg/L	A2	1
Period 2	0.66	c	2 mg/L	A2	2
Period 2	0.66	c	2 mg/L	A2	2
Period 2	0.66	c	2 mg/L	A2	2
Period 2	0.66	c	2 mg/L	A2	1
Period 2	0.66	c	2 mg/L	A2	2
Period 2	0.66	c	2 mg/L	A2	2
Period 2	0.66	c	2 mg/L	A2	1
Period 2	0.66	c	2 mg/L	A2	2
Period 2	0.66	c	2 mg/L	A2	2
Period 2	0.66	c	2 mg/L	A2	1
Period 2	0.66	c	2 mg/L	A2	1
Period 2	0.66	c	2 mg/L	A2	3
Period 2	0.66	a	5 mg/L	B2	4
Period 2	0.66	a	5 mg/L	B2	2
Period 2	0.66	a	5 mg/L	B2	2
Period 2	0.66	a	5 mg/L	B2	5
Period 2	0.66	a	5 mg/L	B2	1
Period 2	0.66	a	5 mg/L	B2	1
Period 2	0.66	a	5 mg/L	B2	1
Period 2	0.66	a	5 mg/L	B2	2
Period 2	0.66	a	5 mg/L	B2	3
Period 2	0.66	a	5 mg/L	B2	1
Period 2	0.66	a	5 mg/L	B2	2
Period 2	0.66	a	5 mg/L	B2	1
Period 2	0.66	a	5 mg/L	B2	11
Period 2	0.66	a	5 mg/L	B2	1
Period 2	0.66	a	5 mg/L	B2	1
Period 2	0.66	a	5 mg/L	B2	2
Period 2	0.66	a	5 mg/L	B2	1
Period 2	0.66	a	5 mg/L	B2	1
Period 2	0.66	a	5 mg/L	B2	2
Period 2	0.66	b	5 mg/L	B2	6
Period 2	0.66	b	5 mg/L	B2	3
Period 2	0.66	b	5 mg/L	B2	3
Period 2	0.66	b	5 mg/L	B2	3
Period 2	0.66	b	5 mg/L	B2	2
Period 2	0.66	b	5 mg/L	B2	1
Period 2	0.66	b	5 mg/L	B2	2
Period 2	0.66	b	5 mg/L	B2	1
Period 2	0.66	b	5 mg/L	B2	1
Period 2	0.66	b	5 mg/L	B2	2
Period 2	0.66	b	5 mg/L	B2	3
Period 2	0.66	b	5 mg/L	B2	1
Period 2	0.66	b	5 mg/L	B2	1
Period 2	0.66	b	5 mg/L	B2	1
Period 2	0.66	b	5 mg/L	B2	1
Period 2	0.66	b	5 mg/L	B2	2
Period 2	0.66	b	5 mg/L	B2	1
Period 2	0.66	b	5 mg/L	B2	1
Period 2	0.66	b	5 mg/L	B2	2
Period 2	0.66	c	5 mg/L	B2	3
Period 2	0.66	c	5 mg/L	B2	1
Period 2	0.66	c	5 mg/L	B2	3
Period 2	0.66	c	5 mg/L	B2	2
Period 2	0.66	c	5 mg/L	B2	2
Period 2	0.66	c	5 mg/L	B2	2
Period 2	0.66	c	5 mg/L	B2	3
Period 2	0.66	c	5 mg/L	B2	3
Period 2	0.66	c	5 mg/L	B2	1
Period 2	0.66	c	5 mg/L	B2	2
Period 2	0.66	c	5 mg/L	B2	1
Period 2	0.6	c	5 mg/L	B2	3
Period 2	0.6	c	5 mg/L	B2	3
Period 2	0.6	c	5 mg/L	B2	1
Period 2	0.533	c	5 mg/L	B2	3
Period 2	0.533	c	5 mg/L	B2	3
Period 2	0.533	c	5 mg/L	B2	1
Period 2	0.533	c	5 mg/L	B2	2
Period 2	0.533	c	5 mg/L	B2	1
Period 2	0.533	a	10 mg/L	C2	14
Period 2	0.533	a	10 mg/L	C2	2
Period 2	0.533	a	10 mg/L	C2	3
Period 2	0.533	a	10 mg/L	C2	7
Period 2	0.533	a	10 mg/L	C2	1
Period 2	0.533	a	10 mg/L	C2	2
Period 2	0.533	a	10 mg/L	C2	4
Period 2	0.533	a	10 mg/L	C2	2
Period 2	0.533	a	10 mg/L	C2	4
Period 2	0.533	a	10 mg/L	C2	3
Period 2	0.533	a	10 mg/L	C2	6
Period 2	0.533	a	10 mg/L	C2	3
Period 2	0.533	a	10 mg/L	C2	2
Period 2	0.533	a	10 mg/L	C2	6
Period 2	0.533	a	10 mg/L	C2	2
Period 2	0.533	a	10 mg/L	C2	2
Period 2	0.533	a	10 mg/L	C2	4
Period 2	0.533	a	10 mg/L	C2	3
Period 2	0.533	a	10 mg/L	C2	2
Period 2	0.66	b	10 mg/L	C2	4
Period 2	0.66	b	10 mg/L	C2	15
Period 2	0.66	b	10 mg/L	C2	10
Period 2	0.66	b	10 mg/L	C2	3
Period 2	0.66	b	10 mg/L	C2	2
Period 2	0.66	b	10 mg/L	C2	1
Period 2	0.66	b	10 mg/L	C2	2
Period 2	0.66	b	10 mg/L	C2	2
Period 2	0.66	b	10 mg/L	C2	1
Period 2	0.66	b	10 mg/L	C2	3
Period 2	0.66	b	10 mg/L	C2	1
Period 2	0.66	b	10 mg/L	C2	2
Period 2	0.66	b	10 mg/L	C2	2
Period 2	0.66	b	10 mg/L	C2	1
Period 2	0.66	b	10 mg/L	C2	4
Period 2	0.66	b	10 mg/L	C2	1
Period 2	0.66	b	10 mg/L	C2	1
Period 2	0.66	b	10 mg/L	C2	1
Period 2	0.66	b	10 mg/L	C2	2
Period 2	0.66	c	10 mg/L	C2	4
Period 2	0.66	c	10 mg/L	C2	3
Period 2	0.66	c	10 mg/L	C2	3
Period 2	0.66	c	10 mg/L	C2	2
Period 2	0.66	c	10 mg/L	C2	2
Period 2	0.66	c	10 mg/L	C2	1
Period 2	0.66	c	10 mg/L	C2	1
Period 2	0.66	c	10 mg/L	C2	1
Period 2	0.66	c	10 mg/L	C2	2
Period 2	0.66	c	10 mg/L	C2	2
Period 2	0.66	c	10 mg/L	C2	1
Period 2	0.66	c	10 mg/L	C2	6
Period 2	0.66	c	10 mg/L	C2	1
Period 2	0.66	c	10 mg/L	C2	1
Period 2	0.66	c	10 mg/L	C2	1
Period 2	0.66	c	10 mg/L	C2	1
Period 2	0.66	c	10 mg/L	C2	1
Period 2	0.66	c	10 mg/L	C2	1
Period 2	0.66	c	10 mg/L	C2	1
Period 2	0.133333	a	20 mg/L	D2	12
Period 2	0.133333	a	20 mg/L	D2	7
Period 2	0.133333	a	20 mg/L	D2	3
Period 2	0.133333	a	20 mg/L	D2	7
Period 2	0.133333	a	20 mg/L	D2	4
Period 2	0.133333	a	20 mg/L	D2	9
Period 2	0.133333	a	20 mg/L	D2	9
Period 2	0.133333	a	20 mg/L	D2	15
Period 2	0.133333	a	20 mg/L	D2	13
Period 2	0.133333	a	20 mg/L	D2	2
Period 2	0.133333	a	20 mg/L	D2	56
Period 2	0.133333	a	20 mg/L	D2	16
Period 2	0.133333	a	20 mg/L	D2	9
Period 2	0.133333	a	20 mg/L	D2	10
Period 2	0.133333	a	20 mg/L	D2	2
Period 2	0.133333	a	20 mg/L	D2	11
Period 2	0.133333	a	20 mg/L	D2	32
Period 2	0.133333	a	20 mg/L	D2	13
Period 2	0.133333	a	20 mg/L	D2	9
Period 2	0.333333	b	20 mg/L	D2	10
Period 2	0.333333	b	20 mg/L	D2	4
Period 2	0.266667	b	20 mg/L	D2	3
Period 2	0.266667	b	20 mg/L	D2	6
Period 2	0.266667	b	20 mg/L	D2	5
Period 2	0.266667	b	20 mg/L	D2	4
Period 2	0.266667	b	20 mg/L	D2	5
Period 2	0.266667	b	20 mg/L	D2	4
Period 2	0.266667	b	20 mg/L	D2	7
Period 2	0.266667	b	20 mg/L	D2	4
Period 2	0.266667	b	20 mg/L	D2	1
Period 2	0.266667	b	20 mg/L	D2	7
Period 2	0.266667	b	20 mg/L	D2	2
Period 2	0.266667	b	20 mg/L	D2	3
Period 2	0.266667	b	20 mg/L	D2	3
Period 2	0.266667	b	20 mg/L	D2	4
Period 2	0.266667	b	20 mg/L	D2	3
Period 2	0.266667	b	20 mg/L	D2	4
Period 2	0.266667	b	20 mg/L	D2	3
Period 2	0.333333	c	20 mg/L	D2	4
Period 2	0.333333	c	20 mg/L	D2	7
Period 2	0.333333	c	20 mg/L	D2	4
Period 2	0.333333	c	20 mg/L	D2	2
Period 2	0.333333	c	20 mg/L	D2	6
Period 2	0.333333	c	20 mg/L	D2	3
Period 2	0.333333	c	20 mg/L	D2	4
Period 2	0.333333	c	20 mg/L	D2	3
Period 2	0.333333	c	20 mg/L	D2	4
Period 2	0.333333	c	20 mg/L	D2	2
Period 2	0.333333	c	20 mg/L	D2	3
Period 2	0.333333	c	20 mg/L	D2	3
Period 2	0.333333	c	20 mg/L	D2	3
Period 2	0.333333	c	20 mg/L	D2	2
Period 2	0.333333	c	20 mg/L	D2	4
Period 2	0.333333	c	20 mg/L	D2	4
Period 2	0.333333	c	20 mg/L	D2	5
Period 2	0.333333	c	20 mg/L	D2	2
Period 2	0.333333	c	20 mg/L	D2	3
Period 3	0.66	a	2 mg/L	A3	2
Period 3	0.66	a	2 mg/L	A3	4
Period 3	0.66	a	2 mg/L	A3	2
Period 3	0.66	a	2 mg/L	A3	3
Period 3	0.66	a	2 mg/L	A3	2
Period 3	0.66	a	2 mg/L	A3	2
Period 3	0.66	a	2 mg/L	A3	1
Period 3	0.66	a	2 mg/L	A3	2
Period 3	0.66	a	2 mg/L	A3	2
Period 3	0.66	a	2 mg/L	A3	1
Period 3	0.66	a	2 mg/L	A3	1
Period 3	0.66	a	2 mg/L	A3	3
Period 3	0.66	a	2 mg/L	A3	4
Period 3	0.66	a	2 mg/L	A3	2
Period 3	0.66	a	2 mg/L	A3	1
Period 3	0.66	a	2 mg/L	A3	1
Period 3	0.66	a	2 mg/L	A3	1
Period 3	0.66	a	2 mg/L	A3	1
Period 3	0.66	a	2 mg/L	A3	1
Period 3	0.6	b	2 mg/L	A3	3
Period 3	0.6	b	2 mg/L	A3	2
Period 3	0.6	b	2 mg/L	A3	6
Period 3	0.6	b	2 mg/L	A3	4
Period 3	0.6	b	2 mg/L	A3	1
Period 3	0.6	b	2 mg/L	A3	2
Period 3	0.6	b	2 mg/L	A3	1
Period 3	0.6	b	2 mg/L	A3	1
Period 3	0.6	b	2 mg/L	A3	2
Period 3	0.6	b	2 mg/L	A3	1
Period 3	0.6	b	2 mg/L	A3	1
Period 3	0.6	b	2 mg/L	A3	1
Period 3	0.6	b	2 mg/L	A3	1
Period 3	0.6	b	2 mg/L	A3	1
Period 3	0.6	b	2 mg/L	A3	1
Period 3	0.6	b	2 mg/L	A3	1
Period 3	0.6	b	2 mg/L	A3	2
Period 3	0.6	b	2 mg/L	A3	1
Period 3	0.6	b	2 mg/L	A3	1
Period 3	0.66	c	2 mg/L	A3	2
Period 3	0.66	c	2 mg/L	A3	1
Period 3	0.66	c	2 mg/L	A3	1
Period 3	0.66	c	2 mg/L	A3	3
Period 3	0.66	c	2 mg/L	A3	1
Period 3	0.66	c	2 mg/L	A3	2
Period 3	0.66	c	2 mg/L	A3	1
Period 3	0.66	c	2 mg/L	A3	1
Period 3	0.66	c	2 mg/L	A3	1
Period 3	0.66	c	2 mg/L	A3	1
Period 3	0.66	c	2 mg/L	A3	1
Period 3	0.66	c	2 mg/L	A3	3
Period 3	0.66	c	2 mg/L	A3	1
Period 3	0.66	c	2 mg/L	A3	3
Period 3	0.66	c	2 mg/L	A3	1
Period 3	0.66	c	2 mg/L	A3	2
Period 3	0.66	c	2 mg/L	A3	1
Period 3	0.66	c	2 mg/L	A3	1
Period 3	0.66	c	2 mg/L	A3	1
Period 3	0.66	a	5 mg/L	B3	2
Period 3	0.66	a	5 mg/L	B3	4
Period 3	0.66	a	5 mg/L	B3	1
Period 3	0.66	a	5 mg/L	B3	4
Period 3	0.66	a	5 mg/L	B3	1
Period 3	0.66	a	5 mg/L	B3	1
Period 3	0.66	a	5 mg/L	B3	1
Period 3	0.66	a	5 mg/L	B3	2
Period 3	0.66	a	5 mg/L	B3	2
Period 3	0.66	a	5 mg/L	B3	2
Period 3	0.66	a	5 mg/L	B3	1
Period 3	0.66	a	5 mg/L	B3	4
Period 3	0.66	a	5 mg/L	B3	4
Period 3	0.66	a	5 mg/L	B3	2
Period 3	0.66	a	5 mg/L	B3	1
Period 3	0.66	a	5 mg/L	B3	1
Period 3	0.66	a	5 mg/L	B3	1
Period 3	0.66	a	5 mg/L	B3	1
Period 3	0.66	a	5 mg/L	B3	1
Period 3	0.66	b	5 mg/L	B3	2
Period 3	0.66	b	5 mg/L	B3	2
Period 3	0.66	b	5 mg/L	B3	1
Period 3	0.66	b	5 mg/L	B3	1
Period 3	0.66	b	5 mg/L	B3	2
Period 3	0.66	b	5 mg/L	B3	3
Period 3	0.66	b	5 mg/L	B3	2
Period 3	0.66	b	5 mg/L	B3	3
Period 3	0.66	b	5 mg/L	B3	3
Period 3	0.66	b	5 mg/L	B3	4
Period 3	0.66	b	5 mg/L	B3	2
Period 3	0.6	b	5 mg/L	B3	3
Period 3	0.6	b	5 mg/L	B3	10
Period 3	0.6	b	5 mg/L	B3	12
Period 3	0.6	b	5 mg/L	B3	2
Period 3	0.6	b	5 mg/L	B3	3
Period 3	0.533	b	5 mg/L	B3	2
Period 3	0.4	b	5 mg/L	B3	11
Period 3	0.4	b	5 mg/L	B3	18
Period 3	0.533	c	5 mg/L	B3	1
Period 3	0.533	c	5 mg/L	B3	1
Period 3	0.533	c	5 mg/L	B3	1
Period 3	0.533	c	5 mg/L	B3	2
Period 3	0.533	c	5 mg/L	B3	1
Period 3	0.533	c	5 mg/L	B3	1
Period 3	0.533	c	5 mg/L	B3	1
Period 3	0.533	c	5 mg/L	B3	2
Period 3	0.533	c	5 mg/L	B3	3
Period 3	0.533	c	5 mg/L	B3	1
Period 3	0.533	c	5 mg/L	B3	1
Period 3	0.533	c	5 mg/L	B3	1
Period 3	0.533	c	5 mg/L	B3	2
Period 3	0.533	c	5 mg/L	B3	11
Period 3	0.533	c	5 mg/L	B3	1
Period 3	0.533	c	5 mg/L	B3	2
Period 3	0.533	c	5 mg/L	B3	1
Period 3	0.533	c	5 mg/L	B3	1
Period 3	0.533	c	5 mg/L	B3	1
Period 3	0.533	a	10 mg/L	C3	2
Period 3	0.533	a	10 mg/L	C3	2
Period 3	0.533	a	10 mg/L	C3	1
Period 3	0.533	a	10 mg/L	C3	7
Period 3	0.533	a	10 mg/L	C3	2
Period 3	0.533	a	10 mg/L	C3	1
Period 3	0.533	a	10 mg/L	C3	2
Period 3	0.533	a	10 mg/L	C3	2
Period 3	0.533	a	10 mg/L	C3	4
Period 3	0.533	a	10 mg/L	C3	1
Period 3	0.533	a	10 mg/L	C3	2
Period 3	0.533	a	10 mg/L	C3	3
Period 3	0.533	a	10 mg/L	C3	3
Period 3	0.533	a	10 mg/L	C3	4
Period 3	0.533	a	10 mg/L	C3	2
Period 3	0.533	a	10 mg/L	C3	2
Period 3	0.533	a	10 mg/L	C3	1
Period 3	0.533	a	10 mg/L	C3	2
Period 3	0.533	a	10 mg/L	C3	1
Period 3	0.6	b	10 mg/L	C3	3
Period 3	0.6	b	10 mg/L	C3	2
Period 3	0.6	b	10 mg/L	C3	1
Period 3	0.6	b	10 mg/L	C3	1
Period 3	0.6	b	10 mg/L	C3	3
Period 3	0.6	b	10 mg/L	C3	1
Period 3	0.6	b	10 mg/L	C3	2
Period 3	0.6	b	10 mg/L	C3	1
Period 3	0.6	b	10 mg/L	C3	3
Period 3	0.6	b	10 mg/L	C3	2
Period 3	0.6	b	10 mg/L	C3	2
Period 3	0.533	b	10 mg/L	C3	2
Period 3	0.533	b	10 mg/L	C3	16
Period 3	0.533	b	10 mg/L	C3	23
Period 3	0.533	b	10 mg/L	C3	2
Period 3	0.533	b	10 mg/L	C3	2
Period 3	0.533	b	10 mg/L	C3	1
Period 3	0.533	b	10 mg/L	C3	2
Period 3	0.533	b	10 mg/L	C3	3
Period 3	0.66	c	10 mg/L	C3	1
Period 3	0.66	c	10 mg/L	C3	2
Period 3	0.66	c	10 mg/L	C3	2
Period 3	0.66	c	10 mg/L	C3	1
Period 3	0.66	c	10 mg/L	C3	1
Period 3	0.66	c	10 mg/L	C3	1
Period 3	0.66	c	10 mg/L	C3	1
Period 3	0.66	c	10 mg/L	C3	1
Period 3	0.66	c	10 mg/L	C3	1
Period 3	0.66	c	10 mg/L	C3	1
Period 3	0.66	c	10 mg/L	C3	1
Period 3	0.66	c	10 mg/L	C3	1
Period 3	0.66	c	10 mg/L	C3	2
Period 3	0.66	c	10 mg/L	C3	3
Period 3	0.66	c	10 mg/L	C3	2
Period 3	0.66	c	10 mg/L	C3	1
Period 3	0.66	c	10 mg/L	C3	1
Period 3	0.533	c	10 mg/L	C3	1
Period 3	0.533	c	10 mg/L	C3	1
Period 3	0.133	a	20 mg/L	D3	2
Period 3	0.133	a	20 mg/L	D3	3
Period 3	0.133	a	20 mg/L	D3	4
Period 3	0.133	a	20 mg/L	D3	4
Period 3	0.133	a	20 mg/L	D3	10
Period 3	0.133	a	20 mg/L	D3	12
Period 3	0.133	a	20 mg/L	D3	7
Period 3	0.133	a	20 mg/L	D3	7
Period 3	0.133	a	20 mg/L	D3	2
Period 3	0.133	a	20 mg/L	D3	6
Period 3	0.133	a	20 mg/L	D3	6
Period 3	0.133	a	20 mg/L	D3	6
Period 3	0.133	a	20 mg/L	D3	5
Period 3	0.133	a	20 mg/L	D3	6
Period 3	0.133	a	20 mg/L	D3	2
Period 3	0.133	a	20 mg/L	D3	1
Period 3	0.133	a	20 mg/L	D3	2
Period 3	0.133	a	20 mg/L	D3	4
Period 3	0.133	a	20 mg/L	D3	4
Period 3	0.266	b	20 mg/L	D3	3
Period 3	0.266	b	20 mg/L	D3	3
Period 3	0.266	b	20 mg/L	D3	2
Period 3	0.266	b	20 mg/L	D3	3
Period 3	0.266	b	20 mg/L	D3	3
Period 3	0.266	b	20 mg/L	D3	2
Period 3	0.266	b	20 mg/L	D3	4
Period 3	0.266	b	20 mg/L	D3	4
Period 3	0.266	b	20 mg/L	D3	4
Period 3	0.266	b	20 mg/L	D3	3
Period 3	0.266	b	20 mg/L	D3	2
Period 3	0.266	b	20 mg/L	D3	6
Period 3	0.266	b	20 mg/L	D3	7
Period 3	0.266	b	20 mg/L	D3	4
Period 3	0.266	b	20 mg/L	D3	4
Period 3	0.266	b	20 mg/L	D3	3
Period 3	0.266	b	20 mg/L	D3	4
Period 3	0.266	b	20 mg/L	D3	3
Period 3	0.266	b	20 mg/L	D3	2
Period 3	0.333	c	20 mg/L	D3	3
Period 3	0.333	c	20 mg/L	D3	2
Period 3	0.333	c	20 mg/L	D3	3
Period 3	0.333	c	20 mg/L	D3	2
Period 3	0.333	c	20 mg/L	D3	2
Period 3	0.333	c	20 mg/L	D3	3
Period 3	0.333	c	20 mg/L	D3	2
Period 3	0.333	c	20 mg/L	D3	1
Period 3	0.333	c	20 mg/L	D3	1
Period 3	0.333	c	20 mg/L	D3	1
Period 3	0.333	c	20 mg/L	D3	1
Period 3	0.333	c	20 mg/L	D3	3
Period 3	0.333	c	20 mg/L	D3	2
Period 3	0.333	c	20 mg/L	D3	4
Period 3	0.333	c	20 mg/L	D3	1
Period 3	0.333	c	20 mg/L	D3	2
Period 3	0.333	c	20 mg/L	D3	2
Period 3	0.333	c	20 mg/L	D3	1
Period 3	0.333	c	20 mg/L	D3	1

## Sheet: Number of fish actively 
Period	Density	Replica/Aquarium	Concentration	Treatment	Number of fish actively
Period 1	0.66	a	2 mg/L	A1	6
Period 1	0.66	a	2 mg/L	A1	6
Period 1	0.66	a	2 mg/L	A1	4
Period 1	0.66	a	2 mg/L	A1	4
Period 1	0.66	a	2 mg/L	A1	7
Period 1	0.66	a	2 mg/L	A1	9
Period 1	0.66	a	2 mg/L	A1	8
Period 1	0.66	a	2 mg/L	A1	7
Period 1	0.66	a	2 mg/L	A1	10
Period 1	0.66	a	2 mg/L	A1	10
Period 1	0.66	a	2 mg/L	A1	10
Period 1	0.66	a	2 mg/L	A1	10
Period 1	0.66	a	2 mg/L	A1	10
Period 1	0.66	a	2 mg/L	A1	10
Period 1	0.66	a	2 mg/L	A1	10
Period 1	0.66	b	2 mg/L	A1	7
Period 1	0.66	b	2 mg/L	A1	10
Period 1	0.66	b	2 mg/L	A1	7
Period 1	0.66	b	2 mg/L	A1	7
Period 1	0.66	b	2 mg/L	A1	5
Period 1	0.66	b	2 mg/L	A1	7
Period 1	0.66	b	2 mg/L	A1	8
Period 1	0.66	b	2 mg/L	A1	9
Period 1	0.66	b	2 mg/L	A1	10
Period 1	0.66	b	2 mg/L	A1	10
Period 1	0.66	b	2 mg/L	A1	10
Period 1	0.66	b	2 mg/L	A1	8
Period 1	0.66	b	2 mg/L	A1	10
Period 1	0.66	b	2 mg/L	A1	10
Period 1	0.66	b	2 mg/L	A1	10
Period 1	0.66	c	2 mg/L	A1	7
Period 1	0.66	c	2 mg/L	A1	6
Period 1	0.66	c	2 mg/L	A1	8
Period 1	0.66	c	2 mg/L	A1	5
Period 1	0.66	c	2 mg/L	A1	5
Period 1	0.66	c	2 mg/L	A1	6
Period 1	0.66	c	2 mg/L	A1	8
Period 1	0.66	c	2 mg/L	A1	8
Period 1	0.66	c	2 mg/L	A1	7
Period 1	0.66	c	2 mg/L	A1	6
Period 1	0.66	c	2 mg/L	A1	8
Period 1	0.66	c	2 mg/L	A1	8
Period 1	0.66	c	2 mg/L	A1	6
Period 1	0.66	c	2 mg/L	A1	9
Period 1	0.66	c	2 mg/L	A1	10
Period 1	0.66	a	5 mg/L	B1	8
Period 1	0.66	a	5 mg/L	B1	9
Period 1	0.66	a	5 mg/L	B1	9
Period 1	0.66	a	5 mg/L	B1	9
Period 1	0.66	a	5 mg/L	B1	5
Period 1	0.66	a	5 mg/L	B1	9
Period 1	0.66	a	5 mg/L	B1	9
Period 1	0.66	a	5 mg/L	B1	10
Period 1	0.66	a	5 mg/L	B1	9
Period 1	0.66	a	5 mg/L	B1	10
Period 1	0.66	a	5 mg/L	B1	10
Period 1	0.66	a	5 mg/L	B1	10
Period 1	0.66	a	5 mg/L	B1	10
Period 1	0.66	a	5 mg/L	B1	10
Period 1	0.66	a	5 mg/L	B1	10
Period 1	0.66	b	5 mg/L	B1	7
Period 1	0.66	b	5 mg/L	B1	8
Period 1	0.66	b	5 mg/L	B1	8
Period 1	0.66	b	5 mg/L	B1	9
Period 1	0.66	b	5 mg/L	B1	8
Period 1	0.66	b	5 mg/L	B1	8
Period 1	0.66	b	5 mg/L	B1	8
Period 1	0.66	b	5 mg/L	B1	10
Period 1	0.66	b	5 mg/L	B1	9
Period 1	0.66	b	5 mg/L	B1	10
Period 1	0.66	b	5 mg/L	B1	10
Period 1	0.66	b	5 mg/L	B1	9
Period 1	0.66	b	5 mg/L	B1	10
Period 1	0.66	b	5 mg/L	B1	10
Period 1	0.66	b	5 mg/L	B1	10
Period 1	0.66	c	5 mg/L	B1	8
Period 1	0.66	c	5 mg/L	B1	8
Period 1	0.66	c	5 mg/L	B1	6
Period 1	0.66	c	5 mg/L	B1	6
Period 1	0.66	c	5 mg/L	B1	4
Period 1	0.66	c	5 mg/L	B1	5
Period 1	0.66	c	5 mg/L	B1	8
Period 1	0.66	c	5 mg/L	B1	8
Period 1	0.66	c	5 mg/L	B1	5
Period 1	0.66	c	5 mg/L	B1	6
Period 1	0.66	c	5 mg/L	B1	4
Period 1	0.66	c	5 mg/L	B1	9
Period 1	0.66	c	5 mg/L	B1	10
Period 1	0.66	c	5 mg/L	B1	10
Period 1	0.66	c	5 mg/L	B1	10
Period 1	0.66	a	10 mg/L	C1	5
Period 1	0.66	a	10 mg/L	C1	8
Period 1	0.66	a	10 mg/L	C1	8
Period 1	0.66	a	10 mg/L	C1	9
Period 1	0.66	a	10 mg/L	C1	5
Period 1	0.66	a	10 mg/L	C1	6
Period 1	0.66	a	10 mg/L	C1	8
Period 1	0.66	a	10 mg/L	C1	10
Period 1	0.66	a	10 mg/L	C1	10
Period 1	0.66	a	10 mg/L	C1	10
Period 1	0.66	a	10 mg/L	C1	10
Period 1	0.66	a	10 mg/L	C1	10
Period 1	0.66	a	10 mg/L	C1	10
Period 1	0.6	a	10 mg/L	C1	10
Period 1	0.6	a	10 mg/L	C1	10
Period 1	0.66	b	10 mg/L	C1	7
Period 1	0.66	b	10 mg/L	C1	7
Period 1	0.66	b	10 mg/L	C1	7
Period 1	0.66	b	10 mg/L	C1	6
Period 1	0.66	b	10 mg/L	C1	5
Period 1	0.66	b	10 mg/L	C1	6
Period 1	0.66	b	10 mg/L	C1	7
Period 1	0.66	b	10 mg/L	C1	7
Period 1	0.66	b	10 mg/L	C1	5
Period 1	0.66	b	10 mg/L	C1	6
Period 1	0.66	b	10 mg/L	C1	8
Period 1	0.66	b	10 mg/L	C1	7
Period 1	0.66	b	10 mg/L	C1	8
Period 1	0.66	b	10 mg/L	C1	7
Period 1	0.66	b	10 mg/L	C1	9
Period 1	0.66	c	10 mg/L	C1	9
Period 1	0.66	c	10 mg/L	C1	6
Period 1	0.66	c	10 mg/L	C1	8
Period 1	0.66	c	10 mg/L	C1	10
Period 1	0.66	c	10 mg/L	C1	7
Period 1	0.66	c	10 mg/L	C1	9
Period 1	0.66	c	10 mg/L	C1	9
Period 1	0.66	c	10 mg/L	C1	9
Period 1	0.66	c	10 mg/L	C1	9
Period 1	0.66	c	10 mg/L	C1	10
Period 1	0.66	c	10 mg/L	C1	10
Period 1	0.66	c	10 mg/L	C1	10
Period 1	0.66	c	10 mg/L	C1	10
Period 1	0.66	c	10 mg/L	C1	10
Period 1	0.6	c	10 mg/L	C1	10
Period 1	0.66	a	20 mg/L	D1	6
Period 1	0.66	a	20 mg/L	D1	6
Period 1	0.66	a	20 mg/L	D1	4
Period 1	0.66	a	20 mg/L	D1	4
Period 1	0.66	a	20 mg/L	D1	2
Period 1	0.66	a	20 mg/L	D1	5
Period 1	0.66	a	20 mg/L	D1	6
Period 1	0.66	a	20 mg/L	D1	8
Period 1	0.66	a	20 mg/L	D1	5
Period 1	0.6	a	20 mg/L	D1	7
Period 1	0.533333	a	20 mg/L	D1	9
Period 1	0.466667	a	20 mg/L	D1	9
Period 1	0.4	a	20 mg/L	D1	10
Period 1	0.4	a	20 mg/L	D1	10
Period 1	0.4	a	20 mg/L	D1	10
Period 1	0.66	b	20 mg/L	D1	7
Period 1	0.66	b	20 mg/L	D1	5
Period 1	0.66	b	20 mg/L	D1	7
Period 1	0.66	b	20 mg/L	D1	5
Period 1	0.66	b	20 mg/L	D1	5
Period 1	0.66	b	20 mg/L	D1	4
Period 1	0.66	b	20 mg/L	D1	6
Period 1	0.6	b	20 mg/L	D1	8
Period 1	0.6	b	20 mg/L	D1	4
Period 1	0.533333	b	20 mg/L	D1	7
Period 1	0.533333	b	20 mg/L	D1	10
Period 1	0.533333	b	20 mg/L	D1	9
Period 1	0.533333	b	20 mg/L	D1	7
Period 1	0.533333	b	20 mg/L	D1	9
Period 1	0.533333	b	20 mg/L	D1	9
Period 1	0.66	c	20 mg/L	D1	6
Period 1	0.66	c	20 mg/L	D1	7
Period 1	0.66	c	20 mg/L	D1	7
Period 1	0.66	c	20 mg/L	D1	7
Period 1	0.66	c	20 mg/L	D1	6
Period 1	0.66	c	20 mg/L	D1	6
Period 1	0.66	c	20 mg/L	D1	6
Period 1	0.6	c	20 mg/L	D1	4
Period 1	0.6	c	20 mg/L	D1	6
Period 1	0.6	c	20 mg/L	D1	6
Period 1	0.6	c	20 mg/L	D1	8
Period 1	0.6	c	20 mg/L	D1	10
Period 1	0.466667	c	20 mg/L	D1	8
Period 1	0.466667	c	20 mg/L	D1	7
Period 1	0.466667	c	20 mg/L	D1	9
Period 2	0.66	a	2 mg/L	A2	10
Period 2	0.66	a	2 mg/L	A2	10
Period 2	0.66	a	2 mg/L	A2	10
Period 2	0.66	a	2 mg/L	A2	10
Period 2	0.66	a	2 mg/L	A2	10
Period 2	0.66	a	2 mg/L	A2	10
Period 2	0.66	a	2 mg/L	A2	10
Period 2	0.66	a	2 mg/L	A2	10
Period 2	0.66	a	2 mg/L	A2	10
Period 2	0.66	a	2 mg/L	A2	10
Period 2	0.66	a	2 mg/L	A2	10
Period 2	0.66	a	2 mg/L	A2	10
Period 2	0.66	a	2 mg/L	A2	10
Period 2	0.66	a	2 mg/L	A2	10
Period 2	0.66	a	2 mg/L	A2	10
Period 2	0.66	a	2 mg/L	A2	10
Period 2	0.66	a	2 mg/L	A2	10
Period 2	0.66	a	2 mg/L	A2	10
Period 2	0.66	a	2 mg/L	A2	10
Period 2	0.6	b	2 mg/L	A2	10
Period 2	0.6	b	2 mg/L	A2	10
Period 2	0.6	b	2 mg/L	A2	10
Period 2	0.6	b	2 mg/L	A2	10
Period 2	0.6	b	2 mg/L	A2	10
Period 2	0.6	b	2 mg/L	A2	10
Period 2	0.6	b	2 mg/L	A2	10
Period 2	0.6	b	2 mg/L	A2	10
Period 2	0.6	b	2 mg/L	A2	10
Period 2	0.6	b	2 mg/L	A2	10
Period 2	0.6	b	2 mg/L	A2	10
Period 2	0.6	b	2 mg/L	A2	10
Period 2	0.6	b	2 mg/L	A2	10
Period 2	0.6	b	2 mg/L	A2	10
Period 2	0.6	b	2 mg/L	A2	10
Period 2	0.6	b	2 mg/L	A2	10
Period 2	0.6	b	2 mg/L	A2	10
Period 2	0.6	b	2 mg/L	A2	10
Period 2	0.6	b	2 mg/L	A2	10
Period 2	0.66	c	2 mg/L	A2	8
Period 2	0.66	c	2 mg/L	A2	8
Period 2	0.66	c	2 mg/L	A2	9
Period 2	0.66	c	2 mg/L	A2	8
Period 2	0.66	c	2 mg/L	A2	10
Period 2	0.66	c	2 mg/L	A2	9
Period 2	0.66	c	2 mg/L	A2	9
Period 2	0.66	c	2 mg/L	A2	10
Period 2	0.66	c	2 mg/L	A2	10
Period 2	0.66	c	2 mg/L	A2	10
Period 2	0.66	c	2 mg/L	A2	10
Period 2	0.66	c	2 mg/L	A2	10
Period 2	0.66	c	2 mg/L	A2	10
Period 2	0.66	c	2 mg/L	A2	10
Period 2	0.66	c	2 mg/L	A2	10
Period 2	0.66	c	2 mg/L	A2	10
Period 2	0.66	c	2 mg/L	A2	10
Period 2	0.66	c	2 mg/L	A2	9
Period 2	0.66	c	2 mg/L	A2	10
Period 2	0.66	a	5 mg/L	B2	10
Period 2	0.66	a	5 mg/L	B2	10
Period 2	0.66	a	5 mg/L	B2	10
Period 2	0.66	a	5 mg/L	B2	10
Period 2	0.66	a	5 mg/L	B2	10
Period 2	0.66	a	5 mg/L	B2	10
Period 2	0.66	a	5 mg/L	B2	10
Period 2	0.66	a	5 mg/L	B2	10
Period 2	0.66	a	5 mg/L	B2	10
Period 2	0.66	a	5 mg/L	B2	10
Period 2	0.66	a	5 mg/L	B2	10
Period 2	0.66	a	5 mg/L	B2	10
Period 2	0.66	a	5 mg/L	B2	10
Period 2	0.66	a	5 mg/L	B2	10
Period 2	0.66	a	5 mg/L	B2	10
Period 2	0.66	a	5 mg/L	B2	10
Period 2	0.66	a	5 mg/L	B2	10
Period 2	0.66	a	5 mg/L	B2	10
Period 2	0.66	a	5 mg/L	B2	10
Period 2	0.66	b	5 mg/L	B2	10
Period 2	0.66	b	5 mg/L	B2	10
Period 2	0.66	b	5 mg/L	B2	10
Period 2	0.66	b	5 mg/L	B2	10
Period 2	0.66	b	5 mg/L	B2	10
Period 2	0.66	b	5 mg/L	B2	10
Period 2	0.66	b	5 mg/L	B2	10
Period 2	0.66	b	5 mg/L	B2	10
Period 2	0.66	b	5 mg/L	B2	10
Period 2	0.66	b	5 mg/L	B2	10
Period 2	0.66	b	5 mg/L	B2	10
Period 2	0.66	b	5 mg/L	B2	10
Period 2	0.66	b	5 mg/L	B2	10
Period 2	0.66	b	5 mg/L	B2	9
Period 2	0.66	b	5 mg/L	B2	10
Period 2	0.66	b	5 mg/L	B2	10
Period 2	0.66	b	5 mg/L	B2	10
Period 2	0.66	b	5 mg/L	B2	10
Period 2	0.66	b	5 mg/L	B2	10
Period 2	0.66	c	5 mg/L	B2	10
Period 2	0.66	c	5 mg/L	B2	10
Period 2	0.66	c	5 mg/L	B2	10
Period 2	0.66	c	5 mg/L	B2	10
Period 2	0.66	c	5 mg/L	B2	10
Period 2	0.66	c	5 mg/L	B2	10
Period 2	0.66	c	5 mg/L	B2	10
Period 2	0.66	c	5 mg/L	B2	10
Period 2	0.66	c	5 mg/L	B2	10
Period 2	0.66	c	5 mg/L	B2	10
Period 2	0.66	c	5 mg/L	B2	10
Period 2	0.6	c	5 mg/L	B2	10
Period 2	0.6	c	5 mg/L	B2	10
Period 2	0.6	c	5 mg/L	B2	10
Period 2	0.533	c	5 mg/L	B2	10
Period 2	0.533	c	5 mg/L	B2	10
Period 2	0.533	c	5 mg/L	B2	10
Period 2	0.533	c	5 mg/L	B2	10
Period 2	0.533	c	5 mg/L	B2	10
Period 2	0.533	a	10 mg/L	C2	8
Period 2	0.533	a	10 mg/L	C2	10
Period 2	0.533	a	10 mg/L	C2	10
Period 2	0.533	a	10 mg/L	C2	10
Period 2	0.533	a	10 mg/L	C2	10
Period 2	0.533	a	10 mg/L	C2	10
Period 2	0.533	a	10 mg/L	C2	10
Period 2	0.533	a	10 mg/L	C2	10
Period 2	0.533	a	10 mg/L	C2	5
Period 2	0.533	a	10 mg/L	C2	10
Period 2	0.533	a	10 mg/L	C2	10
Period 2	0.533	a	10 mg/L	C2	6
Period 2	0.533	a	10 mg/L	C2	10
Period 2	0.533	a	10 mg/L	C2	10
Period 2	0.533	a	10 mg/L	C2	10
Period 2	0.533	a	10 mg/L	C2	9
Period 2	0.533	a	10 mg/L	C2	10
Period 2	0.533	a	10 mg/L	C2	10
Period 2	0.533	a	10 mg/L	C2	10
Period 2	0.66	b	10 mg/L	C2	10
Period 2	0.66	b	10 mg/L	C2	9
Period 2	0.66	b	10 mg/L	C2	9
Period 2	0.66	b	10 mg/L	C2	6
Period 2	0.66	b	10 mg/L	C2	9
Period 2	0.66	b	10 mg/L	C2	8
Period 2	0.66	b	10 mg/L	C2	8
Period 2	0.66	b	10 mg/L	C2	9
Period 2	0.66	b	10 mg/L	C2	10
Period 2	0.66	b	10 mg/L	C2	9
Period 2	0.66	b	10 mg/L	C2	8
Period 2	0.66	b	10 mg/L	C2	9
Period 2	0.66	b	10 mg/L	C2	10
Period 2	0.66	b	10 mg/L	C2	9
Period 2	0.66	b	10 mg/L	C2	10
Period 2	0.66	b	10 mg/L	C2	10
Period 2	0.66	b	10 mg/L	C2	10
Period 2	0.66	b	10 mg/L	C2	10
Period 2	0.66	b	10 mg/L	C2	9
Period 2	0.66	c	10 mg/L	C2	10
Period 2	0.66	c	10 mg/L	C2	10
Period 2	0.66	c	10 mg/L	C2	10
Period 2	0.66	c	10 mg/L	C2	10
Period 2	0.66	c	10 mg/L	C2	10
Period 2	0.66	c	10 mg/L	C2	10
Period 2	0.66	c	10 mg/L	C2	10
Period 2	0.66	c	10 mg/L	C2	10
Period 2	0.66	c	10 mg/L	C2	10
Period 2	0.66	c	10 mg/L	C2	10
Period 2	0.66	c	10 mg/L	C2	10
Period 2	0.66	c	10 mg/L	C2	10
Period 2	0.66	c	10 mg/L	C2	10
Period 2	0.66	c	10 mg/L	C2	10
Period 2	0.66	c	10 mg/L	C2	10
Period 2	0.66	c	10 mg/L	C2	10
Period 2	0.66	c	10 mg/L	C2	10
Period 2	0.66	c	10 mg/L	C2	10
Period 2	0.66	c	10 mg/L	C2	10
Period 2	0.133333	a	20 mg/L	D2	10
Period 2	0.133333	a	20 mg/L	D2	10
Period 2	0.133333	a	20 mg/L	D2	10
Period 2	0.133333	a	20 mg/L	D2	10
Period 2	0.133333	a	20 mg/L	D2	10
Period 2	0.133333	a	20 mg/L	D2	10
Period 2	0.133333	a	20 mg/L	D2	10
Period 2	0.133333	a	20 mg/L	D2	10
Period 2	0.133333	a	20 mg/L	D2	10
Period 2	0.133333	a	20 mg/L	D2	10
Period 2	0.133333	a	20 mg/L	D2	10
Period 2	0.133333	a	20 mg/L	D2	10
Period 2	0.133333	a	20 mg/L	D2	10
Period 2	0.133333	a	20 mg/L	D2	10
Period 2	0.133333	a	20 mg/L	D2	10
Period 2	0.133333	a	20 mg/L	D2	10
Period 2	0.133333	a	20 mg/L	D2	10
Period 2	0.133333	a	20 mg/L	D2	10
Period 2	0.133333	a	20 mg/L	D2	10
Period 2	0.333333	b	20 mg/L	D2	10
Period 2	0.333333	b	20 mg/L	D2	8
Period 2	0.266667	b	20 mg/L	D2	10
Period 2	0.266667	b	20 mg/L	D2	10
Period 2	0.266667	b	20 mg/L	D2	10
Period 2	0.266667	b	20 mg/L	D2	10
Period 2	0.266667	b	20 mg/L	D2	10
Period 2	0.266667	b	20 mg/L	D2	10
Period 2	0.266667	b	20 mg/L	D2	10
Period 2	0.266667	b	20 mg/L	D2	10
Period 2	0.266667	b	20 mg/L	D2	10
Period 2	0.266667	b	20 mg/L	D2	10
Period 2	0.266667	b	20 mg/L	D2	10
Period 2	0.266667	b	20 mg/L	D2	10
Period 2	0.266667	b	20 mg/L	D2	10
Period 2	0.266667	b	20 mg/L	D2	10
Period 2	0.266667	b	20 mg/L	D2	10
Period 2	0.266667	b	20 mg/L	D2	10
Period 2	0.266667	b	20 mg/L	D2	10
Period 2	0.333333	c	20 mg/L	D2	8
Period 2	0.333333	c	20 mg/L	D2	10
Period 2	0.333333	c	20 mg/L	D2	8
Period 2	0.333333	c	20 mg/L	D2	10
Period 2	0.333333	c	20 mg/L	D2	8
Period 2	0.333333	c	20 mg/L	D2	10
Period 2	0.333333	c	20 mg/L	D2	10
Period 2	0.333333	c	20 mg/L	D2	8
Period 2	0.333333	c	20 mg/L	D2	10
Period 2	0.333333	c	20 mg/L	D2	10
Period 2	0.333333	c	20 mg/L	D2	10
Period 2	0.333333	c	20 mg/L	D2	10
Period 2	0.333333	c	20 mg/L	D2	10
Period 2	0.333333	c	20 mg/L	D2	10
Period 2	0.333333	c	20 mg/L	D2	10
Period 2	0.333333	c	20 mg/L	D2	10
Period 2	0.333333	c	20 mg/L	D2	10
Period 2	0.333333	c	20 mg/L	D2	10
Period 2	0.333333	c	20 mg/L	D2	10
Period 3	0.66	a	2 mg/L	A3	10
Period 3	0.66	a	2 mg/L	A3	10
Period 3	0.66	a	2 mg/L	A3	9
Period 3	0.66	a	2 mg/L	A3	10
Period 3	0.66	a	2 mg/L	A3	10
Period 3	0.66	a	2 mg/L	A3	10
Period 3	0.66	a	2 mg/L	A3	10
Period 3	0.66	a	2 mg/L	A3	10
Period 3	0.66	a	2 mg/L	A3	10
Period 3	0.66	a	2 mg/L	A3	10
Period 3	0.66	a	2 mg/L	A3	10
Period 3	0.66	a	2 mg/L	A3	10
Period 3	0.66	a	2 mg/L	A3	10
Period 3	0.66	a	2 mg/L	A3	10
Period 3	0.66	a	2 mg/L	A3	10
Period 3	0.66	a	2 mg/L	A3	10
Period 3	0.66	a	2 mg/L	A3	10
Period 3	0.66	a	2 mg/L	A3	10
Period 3	0.66	a	2 mg/L	A3	10
Period 3	0.6	b	2 mg/L	A3	10
Period 3	0.6	b	2 mg/L	A3	10
Period 3	0.6	b	2 mg/L	A3	10
Period 3	0.6	b	2 mg/L	A3	10
Period 3	0.6	b	2 mg/L	A3	10
Period 3	0.6	b	2 mg/L	A3	10
Period 3	0.6	b	2 mg/L	A3	10
Period 3	0.6	b	2 mg/L	A3	10
Period 3	0.6	b	2 mg/L	A3	10
Period 3	0.6	b	2 mg/L	A3	10
Period 3	0.6	b	2 mg/L	A3	10
Period 3	0.6	b	2 mg/L	A3	10
Period 3	0.6	b	2 mg/L	A3	10
Period 3	0.6	b	2 mg/L	A3	10
Period 3	0.6	b	2 mg/L	A3	10
Period 3	0.6	b	2 mg/L	A3	10
Period 3	0.6	b	2 mg/L	A3	10
Period 3	0.6	b	2 mg/L	A3	10
Period 3	0.6	b	2 mg/L	A3	10
Period 3	0.66	c	2 mg/L	A3	10
Period 3	0.66	c	2 mg/L	A3	10
Period 3	0.66	c	2 mg/L	A3	10
Period 3	0.66	c	2 mg/L	A3	10
Period 3	0.66	c	2 mg/L	A3	10
Period 3	0.66	c	2 mg/L	A3	10
Period 3	0.66	c	2 mg/L	A3	10
Period 3	0.66	c	2 mg/L	A3	10
Period 3	0.66	c	2 mg/L	A3	10
Period 3	0.66	c	2 mg/L	A3	10
Period 3	0.66	c	2 mg/L	A3	10
Period 3	0.66	c	2 mg/L	A3	10
Period 3	0.66	c	2 mg/L	A3	10
Period 3	0.66	c	2 mg/L	A3	10
Period 3	0.66	c	2 mg/L	A3	10
Period 3	0.66	c	2 mg/L	A3	10
Period 3	0.66	c	2 mg/L	A3	10
Period 3	0.66	c	2 mg/L	A3	10
Period 3	0.66	c	2 mg/L	A3	10
Period 3	0.66	a	5 mg/L	B3	10
Period 3	0.66	a	5 mg/L	B3	10
Period 3	0.66	a	5 mg/L	B3	10
Period 3	0.66	a	5 mg/L	B3	10
Period 3	0.66	a	5 mg/L	B3	10
Period 3	0.66	a	5 mg/L	B3	10
Period 3	0.66	a	5 mg/L	B3	10
Period 3	0.66	a	5 mg/L	B3	10
Period 3	0.66	a	5 mg/L	B3	10
Period 3	0.66	a	5 mg/L	B3	10
Period 3	0.66	a	5 mg/L	B3	10
Period 3	0.66	a	5 mg/L	B3	10
Period 3	0.66	a	5 mg/L	B3	10
Period 3	0.66	a	5 mg/L	B3	10
Period 3	0.66	a	5 mg/L	B3	10
Period 3	0.66	a	5 mg/L	B3	10
Period 3	0.66	a	5 mg/L	B3	10
Period 3	0.66	a	5 mg/L	B3	10
Period 3	0.66	a	5 mg/L	B3	10
Period 3	0.66	b	5 mg/L	B3	10
Period 3	0.66	b	5 mg/L	B3	10
Period 3	0.66	b	5 mg/L	B3	10
Period 3	0.66	b	5 mg/L	B3	10
Period 3	0.66	b	5 mg/L	B3	10
Period 3	0.66	b	5 mg/L	B3	10
Period 3	0.66	b	5 mg/L	B3	10
Period 3	0.66	b	5 mg/L	B3	10
Period 3	0.66	b	5 mg/L	B3	10
Period 3	0.66	b	5 mg/L	B3	10
Period 3	0.66	b	5 mg/L	B3	10
Period 3	0.6	b	5 mg/L	B3	10
Period 3	0.6	b	5 mg/L	B3	10
Period 3	0.6	b	5 mg/L	B3	10
Period 3	0.6	b	5 mg/L	B3	10
Period 3	0.6	b	5 mg/L	B3	10
Period 3	0.533	b	5 mg/L	B3	9
Period 3	0.4	b	5 mg/L	B3	8
Period 3	0.4	b	5 mg/L	B3	10
Period 3	0.533	c	5 mg/L	B3	10
Period 3	0.533	c	5 mg/L	B3	10
Period 3	0.533	c	5 mg/L	B3	10
Period 3	0.533	c	5 mg/L	B3	10
Period 3	0.533	c	5 mg/L	B3	10
Period 3	0.533	c	5 mg/L	B3	10
Period 3	0.533	c	5 mg/L	B3	10
Period 3	0.533	c	5 mg/L	B3	10
Period 3	0.533	c	5 mg/L	B3	10
Period 3	0.533	c	5 mg/L	B3	10
Period 3	0.533	c	5 mg/L	B3	10
Period 3	0.533	c	5 mg/L	B3	10
Period 3	0.533	c	5 mg/L	B3	10
Period 3	0.533	c	5 mg/L	B3	10
Period 3	0.533	c	5 mg/L	B3	10
Period 3	0.533	c	5 mg/L	B3	10
Period 3	0.533	c	5 mg/L	B3	10
Period 3	0.533	c	5 mg/L	B3	10
Period 3	0.533	c	5 mg/L	B3	10
Period 3	0.533	a	10 mg/L	C3	10
Period 3	0.533	a	10 mg/L	C3	10
Period 3	0.533	a	10 mg/L	C3	10
Period 3	0.533	a	10 mg/L	C3	9
Period 3	0.533	a	10 mg/L	C3	10
Period 3	0.533	a	10 mg/L	C3	10
Period 3	0.533	a	10 mg/L	C3	10
Period 3	0.533	a	10 mg/L	C3	10
Period 3	0.533	a	10 mg/L	C3	10
Period 3	0.533	a	10 mg/L	C3	10
Period 3	0.533	a	10 mg/L	C3	10
Period 3	0.533	a	10 mg/L	C3	10
Period 3	0.533	a	10 mg/L	C3	10
Period 3	0.533	a	10 mg/L	C3	10
Period 3	0.533	a	10 mg/L	C3	10
Period 3	0.533	a	10 mg/L	C3	10
Period 3	0.533	a	10 mg/L	C3	10
Period 3	0.533	a	10 mg/L	C3	10
Period 3	0.533	a	10 mg/L	C3	10
Period 3	0.6	b	10 mg/L	C3	10
Period 3	0.6	b	10 mg/L	C3	10
Period 3	0.6	b	10 mg/L	C3	10
Period 3	0.6	b	10 mg/L	C3	10
Period 3	0.6	b	10 mg/L	C3	10
Period 3	0.6	b	10 mg/L	C3	10
Period 3	0.6	b	10 mg/L	C3	10
Period 3	0.6	b	10 mg/L	C3	10
Period 3	0.6	b	10 mg/L	C3	10
Period 3	0.6	b	10 mg/L	C3	10
Period 3	0.6	b	10 mg/L	C3	10
Period 3	0.533	b	10 mg/L	C3	10
Period 3	0.533	b	10 mg/L	C3	10
Period 3	0.533	b	10 mg/L	C3	10
Period 3	0.533	b	10 mg/L	C3	10
Period 3	0.533	b	10 mg/L	C3	10
Period 3	0.533	b	10 mg/L	C3	10
Period 3	0.533	b	10 mg/L	C3	10
Period 3	0.533	b	10 mg/L	C3	10
Period 3	0.66	c	10 mg/L	C3	10
Period 3	0.66	c	10 mg/L	C3	10
Period 3	0.66	c	10 mg/L	C3	10
Period 3	0.66	c	10 mg/L	C3	10
Period 3	0.66	c	10 mg/L	C3	10
Period 3	0.66	c	10 mg/L	C3	10
Period 3	0.66	c	10 mg/L	C3	10
Period 3	0.66	c	10 mg/L	C3	10
Period 3	0.66	c	10 mg/L	C3	10
Period 3	0.66	c	10 mg/L	C3	10
Period 3	0.66	c	10 mg/L	C3	10
Period 3	0.66	c	10 mg/L	C3	10
Period 3	0.66	c	10 mg/L	C3	10
Period 3	0.66	c	10 mg/L	C3	10
Period 3	0.66	c	10 mg/L	C3	10
Period 3	0.66	c	10 mg/L	C3	10
Period 3	0.66	c	10 mg/L	C3	10
Period 3	0.533	c	10 mg/L	C3	8
Period 3	0.533	c	10 mg/L	C3	10
Period 3	0.133	a	20 mg/L	D3	10
Period 3	0.133	a	20 mg/L	D3	10
Period 3	0.133	a	20 mg/L	D3	10
Period 3	0.133	a	20 mg/L	D3	10
Period 3	0.133	a	20 mg/L	D3	10
Period 3	0.133	a	20 mg/L	D3	10
Period 3	0.133	a	20 mg/L	D3	10
Period 3	0.133	a	20 mg/L	D3	10
Period 3	0.133	a	20 mg/L	D3	10
Period 3	0.133	a	20 mg/L	D3	10
Period 3	0.133	a	20 mg/L	D3	10
Period 3	0.133	a	20 mg/L	D3	10
Period 3	0.133	a	20 mg/L	D3	10
Period 3	0.133	a	20 mg/L	D3	10
Period 3	0.133	a	20 mg/L	D3	10
Period 3	0.133	a	20 mg/L	D3	10
Period 3	0.133	a	20 mg/L	D3	10
Period 3	0.133	a	20 mg/L	D3	10
Period 3	0.133	a	20 mg/L	D3	10
Period 3	0.266	b	20 mg/L	D3	10
Period 3	0.266	b	20 mg/L	D3	10
Period 3	0.266	b	20 mg/L	D3	10
Period 3	0.266	b	20 mg/L	D3	10
Period 3	0.266	b	20 mg/L	D3	10
Period 3	0.266	b	20 mg/L	D3	10
Period 3	0.266	b	20 mg/L	D3	10
Period 3	0.266	b	20 mg/L	D3	10
Period 3	0.266	b	20 mg/L	D3	10
Period 3	0.266	b	20 mg/L	D3	10
Period 3	0.266	b	20 mg/L	D3	10
Period 3	0.266	b	20 mg/L	D3	10
Period 3	0.266	b	20 mg/L	D3	10
Period 3	0.266	b	20 mg/L	D3	10
Period 3	0.266	b	20 mg/L	D3	10
Period 3	0.266	b	20 mg/L	D3	10
Period 3	0.266	b	20 mg/L	D3	10
Period 3	0.266	b	20 mg/L	D3	10
Period 3	0.266	b	20 mg/L	D3	10
Period 3	0.333	c	20 mg/L	D3	10
Period 3	0.333	c	20 mg/L	D3	10
Period 3	0.333	c	20 mg/L	D3	10
Period 3	0.333	c	20 mg/L	D3	10
Period 3	0.333	c	20 mg/L	D3	10
Period 3	0.333	c	20 mg/L	D3	10
Period 3	0.333	c	20 mg/L	D3	10
Period 3	0.333	c	20 mg/L	D3	10
Period 3	0.333	c	20 mg/L	D3	10
Period 3	0.333	c	20 mg/L	D3	10
Period 3	0.333	c	20 mg/L	D3	10
Period 3	0.333	c	20 mg/L	D3	10
Period 3	0.333	c	20 mg/L	D3	10
Period 3	0.333	c	20 mg/L	D3	10
Period 3	0.333	c	20 mg/L	D3	10
Period 3	0.333	c	20 mg/L	D3	10
Period 3	0.333	c	20 mg/L	D3	10
Period 3	0.333	c	20 mg/L	D3	10
Period 3	0.333	c	20 mg/L	D3	10

## Sheet: Aquatic surface respiration 
Density	Replica/Aquarium	Concentration	Treatment	Aquatic surface respiration
0.66	a	2 mg/L	A1	0
0.66	a	2 mg/L	A1	0
0.66	a	2 mg/L	A1	3
0.66	a	2 mg/L	A1	0
0.66	a	2 mg/L	A1	3
0.66	a	2 mg/L	A1	4
0.66	a	2 mg/L	A1	1
0.66	a	2 mg/L	A1	1
0.66	a	2 mg/L	A1	0
0.66	a	2 mg/L	A1	0
0.66	a	2 mg/L	A1	3
0.66	a	2 mg/L	A1	3
0.66	a	2 mg/L	A1	0
0.66	a	2 mg/L	A1	0
0.66	a	2 mg/L	A1	0
0.66	b	2 mg/L	A1	0
0.66	b	2 mg/L	A1	3
0.66	b	2 mg/L	A1	0
0.66	b	2 mg/L	A1	1
0.66	b	2 mg/L	A1	1
0.66	b	2 mg/L	A1	1
0.66	b	2 mg/L	A1	2
0.66	b	2 mg/L	A1	2
0.66	b	2 mg/L	A1	1
0.66	b	2 mg/L	A1	2
0.66	b	2 mg/L	A1	2
0.66	b	2 mg/L	A1	0
0.66	b	2 mg/L	A1	1
0.66	b	2 mg/L	A1	4
0.66	b	2 mg/L	A1	0
0.66	c	2 mg/L	A1	6
0.66	c	2 mg/L	A1	0
0.66	c	2 mg/L	A1	1
0.66	c	2 mg/L	A1	0
0.66	c	2 mg/L	A1	1
0.66	c	2 mg/L	A1	1
0.66	c	2 mg/L	A1	1
0.66	c	2 mg/L	A1	0
0.66	c	2 mg/L	A1	0
0.66	c	2 mg/L	A1	0
0.66	c	2 mg/L	A1	1
0.66	c	2 mg/L	A1	2
0.66	c	2 mg/L	A1	0
0.66	c	2 mg/L	A1	1
0.66	c	2 mg/L	A1	0
0.66	a	5 mg/L	B1	0
0.66	a	5 mg/L	B1	2
0.66	a	5 mg/L	B1	2
0.66	a	5 mg/L	B1	3
0.66	a	5 mg/L	B1	3
0.66	a	5 mg/L	B1	5
0.66	a	5 mg/L	B1	1
0.66	a	5 mg/L	B1	2
0.66	a	5 mg/L	B1	1
0.66	a	5 mg/L	B1	0
0.66	a	5 mg/L	B1	2
0.66	a	5 mg/L	B1	4
0.66	a	5 mg/L	B1	1
0.66	a	5 mg/L	B1	0
0.66	a	5 mg/L	B1	1
0.66	b	5 mg/L	B1	0
0.66	b	5 mg/L	B1	0
0.66	b	5 mg/L	B1	0
0.66	b	5 mg/L	B1	3
0.66	b	5 mg/L	B1	1
0.66	b	5 mg/L	B1	1
0.66	b	5 mg/L	B1	3
0.66	b	5 mg/L	B1	1
0.66	b	5 mg/L	B1	1
0.66	b	5 mg/L	B1	1
0.66	b	5 mg/L	B1	4
0.66	b	5 mg/L	B1	0
0.66	b	5 mg/L	B1	0
0.66	b	5 mg/L	B1	2
0.66	b	5 mg/L	B1	1
0.66	c	5 mg/L	B1	0
0.66	c	5 mg/L	B1	0
0.66	c	5 mg/L	B1	1
0.66	c	5 mg/L	B1	1
0.66	c	5 mg/L	B1	0
0.66	c	5 mg/L	B1	0
0.66	c	5 mg/L	B1	0
0.66	c	5 mg/L	B1	4
0.66	c	5 mg/L	B1	0
0.66	c	5 mg/L	B1	0
0.66	c	5 mg/L	B1	3
0.66	c	5 mg/L	B1	2
0.66	c	5 mg/L	B1	2
0.66	c	5 mg/L	B1	3
0.66	c	5 mg/L	B1	0
0.66	a	10 mg/L	C1	1
0.66	a	10 mg/L	C1	0
0.66	a	10 mg/L	C1	0
0.66	a	10 mg/L	C1	0
0.66	a	10 mg/L	C1	0
0.66	a	10 mg/L	C1	0
0.66	a	10 mg/L	C1	0
0.66	a	10 mg/L	C1	4
0.66	a	10 mg/L	C1	3
0.66	a	10 mg/L	C1	0
0.66	a	10 mg/L	C1	3
0.66	a	10 mg/L	C1	3
0.66	a	10 mg/L	C1	0
0.6	a	10 mg/L	C1	2
0.6	a	10 mg/L	C1	1
0.66	b	10 mg/L	C1	1
0.66	b	10 mg/L	C1	1
0.66	b	10 mg/L	C1	3
0.66	b	10 mg/L	C1	4
0.66	b	10 mg/L	C1	2
0.66	b	10 mg/L	C1	3
0.66	b	10 mg/L	C1	3
0.66	b	10 mg/L	C1	3
0.66	b	10 mg/L	C1	0
0.66	b	10 mg/L	C1	1
0.66	b	10 mg/L	C1	1
0.66	b	10 mg/L	C1	0
0.66	b	10 mg/L	C1	1
0.66	b	10 mg/L	C1	0
0.66	b	10 mg/L	C1	1
0.66	c	10 mg/L	C1	4
0.66	c	10 mg/L	C1	2
0.66	c	10 mg/L	C1	2
0.66	c	10 mg/L	C1	0
0.66	c	10 mg/L	C1	4
0.66	c	10 mg/L	C1	4
0.66	c	10 mg/L	C1	2
0.66	c	10 mg/L	C1	3
0.66	c	10 mg/L	C1	2
0.66	c	10 mg/L	C1	4
0.66	c	10 mg/L	C1	0
0.66	c	10 mg/L	C1	4
0.66	c	10 mg/L	C1	0
0.66	c	10 mg/L	C1	1
0.6	c	10 mg/L	C1	2
0.66	a	20 mg/L	D1	2
0.66	a	20 mg/L	D1	0
0.66	a	20 mg/L	D1	0
0.66	a	20 mg/L	D1	3
0.66	a	20 mg/L	D1	2
0.66	a	20 mg/L	D1	3
0.66	a	20 mg/L	D1	2
0.66	a	20 mg/L	D1	2
0.66	a	20 mg/L	D1	0
0.6	a	20 mg/L	D1	1
0.533333	a	20 mg/L	D1	3
0.466667	a	20 mg/L	D1	3
0.4	a	20 mg/L	D1	2
0.4	a	20 mg/L	D1	5
0.4	a	20 mg/L	D1	2
0.66	b	20 mg/L	D1	1
0.66	b	20 mg/L	D1	1
0.66	b	20 mg/L	D1	2
0.66	b	20 mg/L	D1	2
0.66	b	20 mg/L	D1	0
0.66	b	20 mg/L	D1	2
0.66	b	20 mg/L	D1	2
0.6	b	20 mg/L	D1	2
0.6	b	20 mg/L	D1	3
0.533333	b	20 mg/L	D1	1
0.533333	b	20 mg/L	D1	0
0.533333	b	20 mg/L	D1	3
0.533333	b	20 mg/L	D1	0
0.533333	b	20 mg/L	D1	5
0.533333	b	20 mg/L	D1	0
0.66	c	20 mg/L	D1	5
0.66	c	20 mg/L	D1	0
0.66	c	20 mg/L	D1	1
0.66	c	20 mg/L	D1	1
0.66	c	20 mg/L	D1	1
0.66	c	20 mg/L	D1	2
0.66	c	20 mg/L	D1	1
0.6	c	20 mg/L	D1	1
0.6	c	20 mg/L	D1	0
0.6	c	20 mg/L	D1	0
0.6	c	20 mg/L	D1	3
0.6	c	20 mg/L	D1	3
0.466667	c	20 mg/L	D1	0
0.466667	c	20 mg/L	D1	3
0.466667	c	20 mg/L	D1	0
0.66	a	2 mg/L	A2	4
0.66	a	2 mg/L	A2	1
0.66	a	2 mg/L	A2	2
0.66	a	2 mg/L	A2	8
0.66	a	2 mg/L	A2	6
0.66	a	2 mg/L	A2	0
0.66	a	2 mg/L	A2	2
0.66	a	2 mg/L	A2	6
0.66	a	2 mg/L	A2	3
0.66	a	2 mg/L	A2	1
0.66	a	2 mg/L	A2	0
0.66	a	2 mg/L	A2	5
0.66	a	2 mg/L	A2	5
0.66	a	2 mg/L	A2	5
0.66	a	2 mg/L	A2	0
0.66	a	2 mg/L	A2	0
0.66	a	2 mg/L	A2	3
0.66	a	2 mg/L	A2	1
0.66	a	2 mg/L	A2	3
0.6	b	2 mg/L	A2	0
0.6	b	2 mg/L	A2	0
0.6	b	2 mg/L	A2	0
0.6	b	2 mg/L	A2	0
0.6	b	2 mg/L	A2	0
0.6	b	2 mg/L	A2	2
0.6	b	2 mg/L	A2	1
0.6	b	2 mg/L	A2	8
0.6	b	2 mg/L	A2	0
0.6	b	2 mg/L	A2	3
0.6	b	2 mg/L	A2	0
0.6	b	2 mg/L	A2	1
0.6	b	2 mg/L	A2	3
0.6	b	2 mg/L	A2	2
0.6	b	2 mg/L	A2	1
0.6	b	2 mg/L	A2	2
0.6	b	2 mg/L	A2	0
0.6	b	2 mg/L	A2	0
0.6	b	2 mg/L	A2	0
0.66	c	2 mg/L	A2	2
0.66	c	2 mg/L	A2	0
0.66	c	2 mg/L	A2	2
0.66	c	2 mg/L	A2	0
0.66	c	2 mg/L	A2	2
0.66	c	2 mg/L	A2	0
0.66	c	2 mg/L	A2	3
0.66	c	2 mg/L	A2	2
0.66	c	2 mg/L	A2	2
0.66	c	2 mg/L	A2	2
0.66	c	2 mg/L	A2	1
0.66	c	2 mg/L	A2	0
0.66	c	2 mg/L	A2	5
0.66	c	2 mg/L	A2	0
0.66	c	2 mg/L	A2	1
0.66	c	2 mg/L	A2	0
0.66	c	2 mg/L	A2	1
0.66	c	2 mg/L	A2	0
0.66	c	2 mg/L	A2	4
0.66	a	5 mg/L	B2	5
0.66	a	5 mg/L	B2	3
0.66	a	5 mg/L	B2	3
0.66	a	5 mg/L	B2	4
0.66	a	5 mg/L	B2	6
0.66	a	5 mg/L	B2	7
0.66	a	5 mg/L	B2	2
0.66	a	5 mg/L	B2	4
0.66	a	5 mg/L	B2	6
0.66	a	5 mg/L	B2	6
0.66	a	5 mg/L	B2	0
0.66	a	5 mg/L	B2	0
0.66	a	5 mg/L	B2	3
0.66	a	5 mg/L	B2	2
0.66	a	5 mg/L	B2	0
0.66	a	5 mg/L	B2	0
0.66	a	5 mg/L	B2	1
0.66	a	5 mg/L	B2	1
0.66	a	5 mg/L	B2	5
0.66	b	5 mg/L	B2	4
0.66	b	5 mg/L	B2	5
0.66	b	5 mg/L	B2	6
0.66	b	5 mg/L	B2	3
0.66	b	5 mg/L	B2	3
0.66	b	5 mg/L	B2	1
0.66	b	5 mg/L	B2	1
0.66	b	5 mg/L	B2	2
0.66	b	5 mg/L	B2	3
0.66	b	5 mg/L	B2	3
0.66	b	5 mg/L	B2	3
0.66	b	5 mg/L	B2	5
0.66	b	5 mg/L	B2	1
0.66	b	5 mg/L	B2	1
0.66	b	5 mg/L	B2	2
0.66	b	5 mg/L	B2	3
0.66	b	5 mg/L	B2	3
0.66	b	5 mg/L	B2	0
0.66	b	5 mg/L	B2	2
0.66	c	5 mg/L	B2	2
0.66	c	5 mg/L	B2	0
0.66	c	5 mg/L	B2	0
0.66	c	5 mg/L	B2	2
0.66	c	5 mg/L	B2	4
0.66	c	5 mg/L	B2	0
0.66	c	5 mg/L	B2	5
0.66	c	5 mg/L	B2	0
0.66	c	5 mg/L	B2	0
0.66	c	5 mg/L	B2	2
0.66	c	5 mg/L	B2	1
0.6	c	5 mg/L	B2	0
0.6	c	5 mg/L	B2	1
0.6	c	5 mg/L	B2	0
0.533	c	5 mg/L	B2	1
0.533	c	5 mg/L	B2	2
0.533	c	5 mg/L	B2	1
0.533	c	5 mg/L	B2	0
0.533	c	5 mg/L	B2	2
0.533	a	10 mg/L	C2	1
0.533	a	10 mg/L	C2	2
0.533	a	10 mg/L	C2	0
0.533	a	10 mg/L	C2	5
0.533	a	10 mg/L	C2	6
0.533	a	10 mg/L	C2	10
0.533	a	10 mg/L	C2	0
0.533	a	10 mg/L	C2	3
0.533	a	10 mg/L	C2	2
0.533	a	10 mg/L	C2	5
0.533	a	10 mg/L	C2	0
0.533	a	10 mg/L	C2	1
0.533	a	10 mg/L	C2	0
0.533	a	10 mg/L	C2	0
0.533	a	10 mg/L	C2	0
0.533	a	10 mg/L	C2	0
0.533	a	10 mg/L	C2	2
0.533	a	10 mg/L	C2	0
0.533	a	10 mg/L	C2	2
0.66	b	10 mg/L	C2	6
0.66	b	10 mg/L	C2	2
0.66	b	10 mg/L	C2	0
0.66	b	10 mg/L	C2	2
0.66	b	10 mg/L	C2	5
0.66	b	10 mg/L	C2	2
0.66	b	10 mg/L	C2	1
0.66	b	10 mg/L	C2	3
0.66	b	10 mg/L	C2	1
0.66	b	10 mg/L	C2	4
0.66	b	10 mg/L	C2	2
0.66	b	10 mg/L	C2	1
0.66	b	10 mg/L	C2	1
0.66	b	10 mg/L	C2	7
0.66	b	10 mg/L	C2	1
0.66	b	10 mg/L	C2	3
0.66	b	10 mg/L	C2	5
0.66	b	10 mg/L	C2	5
0.66	b	10 mg/L	C2	5
0.66	c	10 mg/L	C2	3
0.66	c	10 mg/L	C2	2
0.66	c	10 mg/L	C2	1
0.66	c	10 mg/L	C2	3
0.66	c	10 mg/L	C2	1
0.66	c	10 mg/L	C2	0
0.66	c	10 mg/L	C2	2
0.66	c	10 mg/L	C2	2
0.66	c	10 mg/L	C2	2
0.66	c	10 mg/L	C2	3
0.66	c	10 mg/L	C2	2
0.66	c	10 mg/L	C2	4
0.66	c	10 mg/L	C2	2
0.66	c	10 mg/L	C2	2
0.66	c	10 mg/L	C2	3
0.66	c	10 mg/L	C2	0
0.66	c	10 mg/L	C2	5
0.66	c	10 mg/L	C2	3
0.66	c	10 mg/L	C2	4
0.133333	a	20 mg/L	D2	5
0.133333	a	20 mg/L	D2	0
0.133333	a	20 mg/L	D2	5
0.133333	a	20 mg/L	D2	10
0.133333	a	20 mg/L	D2	0
0.133333	a	20 mg/L	D2	0
0.133333	a	20 mg/L	D2	0
0.133333	a	20 mg/L	D2	0
0.133333	a	20 mg/L	D2	5
0.133333	a	20 mg/L	D2	0
0.133333	a	20 mg/L	D2	5
0.133333	a	20 mg/L	D2	5
0.133333	a	20 mg/L	D2	0
0.133333	a	20 mg/L	D2	5
0.133333	a	20 mg/L	D2	0
0.133333	a	20 mg/L	D2	0
0.133333	a	20 mg/L	D2	0
0.133333	a	20 mg/L	D2	5
0.133333	a	20 mg/L	D2	0
0.333333	b	20 mg/L	D2	4
0.333333	b	20 mg/L	D2	0
0.266667	b	20 mg/L	D2	2
0.266667	b	20 mg/L	D2	0
0.266667	b	20 mg/L	D2	4
0.266667	b	20 mg/L	D2	2
0.266667	b	20 mg/L	D2	0
0.266667	b	20 mg/L	D2	0
0.266667	b	20 mg/L	D2	0
0.266667	b	20 mg/L	D2	4
0.266667	b	20 mg/L	D2	0
0.266667	b	20 mg/L	D2	0
0.266667	b	20 mg/L	D2	4
0.266667	b	20 mg/L	D2	0
0.266667	b	20 mg/L	D2	0
0.266667	b	20 mg/L	D2	0
0.266667	b	20 mg/L	D2	4
0.266667	b	20 mg/L	D2	0
0.266667	b	20 mg/L	D2	0
0.333333	c	20 mg/L	D2	2
0.333333	c	20 mg/L	D2	2
0.333333	c	20 mg/L	D2	2
0.333333	c	20 mg/L	D2	2
0.333333	c	20 mg/L	D2	2
0.333333	c	20 mg/L	D2	2
0.333333	c	20 mg/L	D2	2
0.333333	c	20 mg/L	D2	2
0.333333	c	20 mg/L	D2	2
0.333333	c	20 mg/L	D2	6
0.333333	c	20 mg/L	D2	6
0.333333	c	20 mg/L	D2	6
0.333333	c	20 mg/L	D2	6
0.333333	c	20 mg/L	D2	4
0.333333	c	20 mg/L	D2	6
0.333333	c	20 mg/L	D2	0
0.333333	c	20 mg/L	D2	10
0.333333	c	20 mg/L	D2	4
0.333333	c	20 mg/L	D2	6
0.66	a	2 mg/L	A3	3
0.66	a	2 mg/L	A3	2
0.66	a	2 mg/L	A3	2
0.66	a	2 mg/L	A3	1
0.66	a	2 mg/L	A3	6
0.66	a	2 mg/L	A3	1
0.66	a	2 mg/L	A3	3
0.66	a	2 mg/L	A3	5
0.66	a	2 mg/L	A3	6
0.66	a	2 mg/L	A3	5
0.66	a	2 mg/L	A3	10
0.66	a	2 mg/L	A3	0
0.66	a	2 mg/L	A3	8
0.66	a	2 mg/L	A3	2
0.66	a	2 mg/L	A3	5
0.66	a	2 mg/L	A3	6
0.66	a	2 mg/L	A3	5
0.66	a	2 mg/L	A3	6
0.66	a	2 mg/L	A3	2
0.6	b	2 mg/L	A3	0
0.6	b	2 mg/L	A3	0
0.6	b	2 mg/L	A3	8
0.6	b	2 mg/L	A3	1
0.6	b	2 mg/L	A3	2
0.6	b	2 mg/L	A3	0
0.6	b	2 mg/L	A3	0
0.6	b	2 mg/L	A3	1
0.6	b	2 mg/L	A3	7
0.6	b	2 mg/L	A3	0
0.6	b	2 mg/L	A3	1
0.6	b	2 mg/L	A3	0
0.6	b	2 mg/L	A3	0
0.6	b	2 mg/L	A3	3
0.6	b	2 mg/L	A3	0
0.6	b	2 mg/L	A3	1
0.6	b	2 mg/L	A3	4
0.6	b	2 mg/L	A3	1
0.6	b	2 mg/L	A3	1
0.66	c	2 mg/L	A3	0
0.66	c	2 mg/L	A3	0
0.66	c	2 mg/L	A3	2
0.66	c	2 mg/L	A3	4
0.66	c	2 mg/L	A3	0
0.66	c	2 mg/L	A3	1
0.66	c	2 mg/L	A3	3
0.66	c	2 mg/L	A3	6
0.66	c	2 mg/L	A3	1
0.66	c	2 mg/L	A3	0
0.66	c	2 mg/L	A3	5
0.66	c	2 mg/L	A3	0
0.66	c	2 mg/L	A3	4
0.66	c	2 mg/L	A3	0
0.66	c	2 mg/L	A3	8
0.66	c	2 mg/L	A3	6
0.66	c	2 mg/L	A3	7
0.66	c	2 mg/L	A3	5
0.66	c	2 mg/L	A3	2
0.66	a	5 mg/L	B3	3
0.66	a	5 mg/L	B3	6
0.66	a	5 mg/L	B3	3
0.66	a	5 mg/L	B3	4
0.66	a	5 mg/L	B3	0
0.66	a	5 mg/L	B3	4
0.66	a	5 mg/L	B3	4
0.66	a	5 mg/L	B3	5
0.66	a	5 mg/L	B3	5
0.66	a	5 mg/L	B3	6
0.66	a	5 mg/L	B3	7
0.66	a	5 mg/L	B3	0
0.66	a	5 mg/L	B3	7
0.66	a	5 mg/L	B3	5
0.66	a	5 mg/L	B3	6
0.66	a	5 mg/L	B3	7
0.66	a	5 mg/L	B3	6
0.66	a	5 mg/L	B3	3
0.66	a	5 mg/L	B3	2
0.66	b	5 mg/L	B3	1
0.66	b	5 mg/L	B3	0
0.66	b	5 mg/L	B3	6
0.66	b	5 mg/L	B3	3
0.66	b	5 mg/L	B3	2
0.66	b	5 mg/L	B3	1
0.66	b	5 mg/L	B3	4
0.66	b	5 mg/L	B3	0
0.66	b	5 mg/L	B3	1
0.66	b	5 mg/L	B3	0
0.66	b	5 mg/L	B3	0
0.6	b	5 mg/L	B3	0
0.6	b	5 mg/L	B3	1
0.6	b	5 mg/L	B3	0
0.6	b	5 mg/L	B3	0
0.6	b	5 mg/L	B3	0
0.533	b	5 mg/L	B3	0
0.4	b	5 mg/L	B3	5
0.4	b	5 mg/L	B3	0
0.533	c	5 mg/L	B3	0
0.533	c	5 mg/L	B3	3
0.533	c	5 mg/L	B3	0
0.533	c	5 mg/L	B3	10
0.533	c	5 mg/L	B3	3
0.533	c	5 mg/L	B3	3
0.533	c	5 mg/L	B3	4
0.533	c	5 mg/L	B3	5
0.533	c	5 mg/L	B3	0
0.533	c	5 mg/L	B3	5
0.533	c	5 mg/L	B3	5
0.533	c	5 mg/L	B3	3
0.533	c	5 mg/L	B3	5
0.533	c	5 mg/L	B3	0
0.533	c	5 mg/L	B3	6
0.533	c	5 mg/L	B3	1
0.533	c	5 mg/L	B3	8
0.533	c	5 mg/L	B3	6
0.533	c	5 mg/L	B3	8
0.533	a	10 mg/L	C3	0
0.533	a	10 mg/L	C3	0
0.533	a	10 mg/L	C3	0
0.533	a	10 mg/L	C3	3
0.533	a	10 mg/L	C3	0
0.533	a	10 mg/L	C3	3
0.533	a	10 mg/L	C3	3
0.533	a	10 mg/L	C3	5
0.533	a	10 mg/L	C3	9
0.533	a	10 mg/L	C3	4
0.533	a	10 mg/L	C3	3
0.533	a	10 mg/L	C3	1
0.533	a	10 mg/L	C3	8
0.533	a	10 mg/L	C3	4
0.533	a	10 mg/L	C3	1
0.533	a	10 mg/L	C3	5
0.533	a	10 mg/L	C3	1
0.533	a	10 mg/L	C3	4
0.533	a	10 mg/L	C3	1
0.6	b	10 mg/L	C3	1
0.6	b	10 mg/L	C3	2
0.6	b	10 mg/L	C3	6
0.6	b	10 mg/L	C3	2
0.6	b	10 mg/L	C3	1
0.6	b	10 mg/L	C3	8
0.6	b	10 mg/L	C3	6
0.6	b	10 mg/L	C3	0
0.6	b	10 mg/L	C3	0
0.6	b	10 mg/L	C3	0
0.6	b	10 mg/L	C3	1
0.533	b	10 mg/L	C3	1
0.533	b	10 mg/L	C3	1
0.533	b	10 mg/L	C3	0
0.533	b	10 mg/L	C3	3
0.533	b	10 mg/L	C3	3
0.533	b	10 mg/L	C3	1
0.533	b	10 mg/L	C3	1
0.533	b	10 mg/L	C3	1
0.66	c	10 mg/L	C3	5
0.66	c	10 mg/L	C3	4
0.66	c	10 mg/L	C3	4
0.66	c	10 mg/L	C3	7
0.66	c	10 mg/L	C3	2
0.66	c	10 mg/L	C3	7
0.66	c	10 mg/L	C3	5
0.66	c	10 mg/L	C3	7
0.66	c	10 mg/L	C3	5
0.66	c	10 mg/L	C3	6
0.66	c	10 mg/L	C3	7
0.66	c	10 mg/L	C3	2
0.66	c	10 mg/L	C3	6
0.66	c	10 mg/L	C3	0
0.66	c	10 mg/L	C3	5
0.66	c	10 mg/L	C3	7
0.66	c	10 mg/L	C3	5
0.533	c	10 mg/L	C3	8
0.533	c	10 mg/L	C3	6
0.133	a	20 mg/L	D3	5
0.133	a	20 mg/L	D3	0
0.133	a	20 mg/L	D3	5
0.133	a	20 mg/L	D3	0
0.133	a	20 mg/L	D3	0
0.133	a	20 mg/L	D3	10
0.133	a	20 mg/L	D3	0
0.133	a	20 mg/L	D3	10
0.133	a	20 mg/L	D3	0
0.133	a	20 mg/L	D3	0
0.133	a	20 mg/L	D3	10
0.133	a	20 mg/L	D3	0
0.133	a	20 mg/L	D3	10
0.133	a	20 mg/L	D3	0
0.133	a	20 mg/L	D3	0
0.133	a	20 mg/L	D3	0
0.133	a	20 mg/L	D3	0
0.133	a	20 mg/L	D3	0
0.133	a	20 mg/L	D3	0
0.266	b	20 mg/L	D3	0
0.266	b	20 mg/L	D3	3
0.266	b	20 mg/L	D3	3
0.266	b	20 mg/L	D3	3
0.266	b	20 mg/L	D3	0
0.266	b	20 mg/L	D3	3
0.266	b	20 mg/L	D3	3
0.266	b	20 mg/L	D3	0
0.266	b	20 mg/L	D3	0
0.266	b	20 mg/L	D3	0
0.266	b	20 mg/L	D3	0
0.266	b	20 mg/L	D3	0
0.266	b	20 mg/L	D3	5
0.266	b	20 mg/L	D3	10
0.266	b	20 mg/L	D3	0
0.266	b	20 mg/L	D3	3
0.266	b	20 mg/L	D3	3
0.266	b	20 mg/L	D3	3
0.266	b	20 mg/L	D3	3
0.333	c	20 mg/L	D3	6
0.333	c	20 mg/L	D3	2
0.333	c	20 mg/L	D3	2
0.333	c	20 mg/L	D3	8
0.333	c	20 mg/L	D3	0
0.333	c	20 mg/L	D3	6
0.333	c	20 mg/L	D3	8
0.333	c	20 mg/L	D3	10
0.333	c	20 mg/L	D3	6
0.333	c	20 mg/L	D3	6
0.333	c	20 mg/L	D3	6
0.333	c	20 mg/L	D3	4
0.333	c	20 mg/L	D3	6
0.333	c	20 mg/L	D3	0
0.333	c	20 mg/L	D3	10
0.333	c	20 mg/L	D3	8
0.333	c	20 mg/L	D3	4
0.333	c	20 mg/L	D3	6
0.333	c	20 mg/L	D3	6

## Sheet: Food consumption 
Concentration	Food consumption
2 mg/L	1
2 mg/L	2
2 mg/L	2
2 mg/L	2
2 mg/L	2
2 mg/L	2
2 mg/L	2
2 mg/L	2
2 mg/L	2
2 mg/L	2
2 mg/L	2
2 mg/L	2
2 mg/L	2
2 mg/L	2
2 mg/L	3
2 mg/L	3
2 mg/L	3
2 mg/L	3
2 mg/L	3
2 mg/L	3
2 mg/L	3
2 mg/L	3
2 mg/L	3
2 mg/L	3
2 mg/L	3
2 mg/L	3
2 mg/L	3
2 mg/L	3
2 mg/L	3
2 mg/L	3
2 mg/L	3
2 mg/L	3
2 mg/L	3
2 mg/L	3
2 mg/L	3
2 mg/L	3
2 mg/L	3
2 mg/L	3
2 mg/L	3
2 mg/L	3
2 mg/L	3
2 mg/L	3
2 mg/L	3
2 mg/L	3
2 mg/L	3
2 mg/L	3
2 mg/L	3
2 mg/L	3
2 mg/L	3
2 mg/L	3
2 mg/L	3
2 mg/L	3
5 mg/L	1
5 mg/L	2
5 mg/L	2
5 mg/L	2
5 mg/L	2
5 mg/L	2
5 mg/L	2
5 mg/L	2
5 mg/L	2
5 mg/L	2
5 mg/L	2
5 mg/L	2
5 mg/L	2
5 mg/L	2
5 mg/L	2
5 mg/L	2
5 mg/L	2
5 mg/L	3
5 mg/L	3
5 mg/L	3
5 mg/L	3
5 mg/L	3
5 mg/L	3
5 mg/L	3
5 mg/L	3
5 mg/L	3
5 mg/L	3
5 mg/L	3
5 mg/L	3
5 mg/L	3
5 mg/L	3
5 mg/L	3
5 mg/L	3
5 mg/L	3
5 mg/L	3
5 mg/L	3
5 mg/L	3
5 mg/L	3
5 mg/L	3
5 mg/L	3
5 mg/L	3
5 mg/L	3
5 mg/L	3
5 mg/L	3
5 mg/L	3
5 mg/L	3
5 mg/L	3
5 mg/L	3
5 mg/L	3
5 mg/L	3
5 mg/L	3
5 mg/L	3
10 mg/L	1
10 mg/L	1
10 mg/L	1
10 mg/L	2
10 mg/L	2
10 mg/L	2
10 mg/L	2
10 mg/L	2
10 mg/L	2
10 mg/L	2
10 mg/L	2
10 mg/L	2
10 mg/L	2
10 mg/L	2
10 mg/L	2
10 mg/L	2
10 mg/L	2
10 mg/L	2
10 mg/L	2
10 mg/L	2
10 mg/L	2
10 mg/L	2
10 mg/L	2
10 mg/L	2
10 mg/L	3
10 mg/L	3
10 mg/L	3
10 mg/L	3
10 mg/L	3
10 mg/L	3
10 mg/L	3
10 mg/L	3
10 mg/L	3
10 mg/L	3
10 mg/L	3
10 mg/L	3
10 mg/L	3
10 mg/L	3
10 mg/L	3
10 mg/L	3
10 mg/L	3
10 mg/L	3
10 mg/L	3
10 mg/L	3
10 mg/L	3
10 mg/L	3
10 mg/L	3
10 mg/L	3
10 mg/L	3
10 mg/L	3
10 mg/L	3
10 mg/L	3
20 mg/L	1
20 mg/L	1
20 mg/L	1
20 mg/L	1
20 mg/L	1
20 mg/L	1
20 mg/L	1
20 mg/L	1
20 mg/L	2
20 mg/L	2
20 mg/L	2
20 mg/L	2
20 mg/L	2
20 mg/L	2
20 mg/L	2
20 mg/L	2
20 mg/L	2
20 mg/L	2
20 mg/L	2
20 mg/L	2
20 mg/L	2
20 mg/L	2
20 mg/L	2
20 mg/L	2
20 mg/L	2
20 mg/L	2
20 mg/L	2
20 mg/L	2
20 mg/L	2
20 mg/L	2
20 mg/L	2
20 mg/L	2
20 mg/L	3
20 mg/L	3
20 mg/L	3
20 mg/L	3
20 mg/L	3
20 mg/L	3
20 mg/L	3
20 mg/L	3
20 mg/L	3
20 mg/L	3
20 mg/L	3
20 mg/L	3
20 mg/L	3
20 mg/L	3
20 mg/L	3
20 mg/L	3
20 mg/L	3
20 mg/L	3
20 mg/L	3
20 mg/L	3

## Sheet: Organisms chosen at random
Females
2 mg/L
4 3 6 8 1
5 mg/L
2 4 8 6 5
10 mg/L
2 3 1 8 7
Males
2 mg/L
1 3 6 7 9
5 mg/L
3 2 7 4 1
10 mg/L
3 5 7 8 4
20 mg/L
5 6 3 1 2

## Sheet: Body growth 
Organisms	Concentration	Treatment	Sex	Final weight	Initial weight	Absolute growth	Absolute growth rate	Replica/Aquarium	loge final weight	loge initial weight	Specific growth rate	eg	G
Organism 1	2 mg/L	H2	Females	0.157	0.0286	0.1284	0.00214	a	-1.85151	-3.55435	2.83807	1.02879	2.87872
Organism 3	2 mg/L	H2	Females	0.236	0.0286	0.2074	0.00345667	a	-1.44392	-3.55435	3.51738	1.0358	3.57997
Organism 4	2 mg/L	H2	Females	0.214	0.0312	0.1828	0.00304667	b	-1.54178	-3.46734	3.20926	1.03261	3.26132
Organism 6	2 mg/L	H2	Females	0.213	0.0312	0.1818	0.00303	b	-1.54646	-3.46734	3.20146	1.03253	3.25325
Organism 8	2 mg/L	H2	Females	0.194	0.0307	0.1633	0.00272167	c	-1.6399	-3.48349	3.07266	1.0312	3.12035
Organism 2	5 mg/L	H5	Females	0.195	0.0348	0.1602	0.00267	a	-1.63476	-3.35814	2.8723	1.02914	2.91395
Organism 4	5 mg/L	H5	Females	0.24	0.0324	0.2076	0.00346	b	-1.42712	-3.4296	3.33747	1.03394	3.39379
Organism 5	5 mg/L	H5	Females	0.207	0.0324	0.1746	0.00291	b	-1.57504	-3.4296	3.09093	1.03139	3.1392
Organism 6	5 mg/L	H5	Females	0.199	0.0311	0.1679	0.00279833	c	-1.61445	-3.47055	3.0935	1.03142	3.14184
Organism 8	5 mg/L	H5	Females	0.285	0.0311	0.2539	0.00423167	c	-1.25527	-3.47055	3.69214	1.03761	3.76114
Organism 1	10 mg/L	H10	Females	0.248	0.033	0.215	0.00358333	a	-1.39433	-3.41125	3.36154	1.03419	3.41867
Organism 2	10 mg/L	H10	Females	0.247	0.033	0.214	0.00356667	a	-1.39837	-3.41125	3.3548	1.03412	3.41171
Organism 3	10 mg/L	H10	Females	0.26	0.033	0.227	0.00378333	a	-1.34707	-3.41125	3.44029	1.035	3.50015
Organism 7	10 mg/L	H10	Females	0.256	0.0307	0.2253	0.003755	a	-1.36258	-3.48349	3.53486	1.03598	3.59808
Organism 8	10 mg/L	H10	Females	0.217	0.0307	0.1863	0.003105	c	-1.52786	-3.48349	3.25939	1.03313	3.31309
Organism 1	20 mg/L	H20	Females	0.282	0.03115	0.25085	0.00418083	a	-1.26585	-3.46894	3.67182	1.0374	3.74007
Organism 2	20 mg/L	H20	Females	0.166	0.028	0.138	0.0023	b	-1.79577	-3.57555	2.96631	1.03011	3.01074
Organism 3	20 mg/L	H20	Females	0.305	0.0318	0.2732	0.00455333	c	-1.18744	-3.44829	3.76808	1.0384	3.83997
Organism 4	20 mg/L	H20	Females	0.175	0.0318	0.1432	0.00238667	c	-1.74297	-3.44829	2.8422	1.02883	2.88298
Organism 5	20 mg/L	H20	Females	0.134	0.0318	0.1022	0.00170333	c	-2.00992	-3.44829	2.39729	1.02426	2.42626
Organism 1	2 mg/L	M2	Males	0.279	0.0286	0.2504	0.00417333	a	-1.27654	-3.55435	3.79634	1.03869	3.86932
Organism 3	2 mg/L	M2	Males	0.229	0.0286	0.2004	0.00334	a	-1.47403	-3.55435	3.46719	1.03528	3.528
Organism 6	2 mg/L	M2	Males	0.227	0.0312	0.1958	0.00326333	b	-1.48281	-3.46734	3.30755	1.03363	3.36286
Organism 7	2 mg/L	M2	Males	0.285	0.0307	0.2543	0.00423833	c	-1.25527	-3.48349	3.71371	1.03784	3.78353
Organism 9	2 mg/L	M2	Males	0.261	0.0307	0.2303	0.00383833	c	-1.34323	-3.48349	3.5671	1.03631	3.63148
Organism 1	5 mg/L	M5	Males	0.264	0.0348	0.2292	0.00382	a	-1.33181	-3.35814	3.37722	1.03435	3.4349
Organism 2	5 mg/L	M5	Males	0.274	0.0348	0.2392	0.00398667	a	-1.29463	-3.35814	3.43918	1.03499	3.49901
Organism 3	5 mg/L	M5	Males	0.156	0.0348	0.1212	0.00202	a	-1.8579	-3.35814	2.5004	1.02532	2.53192
Organism 4	5 mg/L	M5	Males	0.117	0.0324	0.0846	0.00141	b	-2.14558	-3.4296	2.14003	1.02163	2.16309
Organism 7	5 mg/L	M5	Males	0.207	0.0311	0.1759	0.00293167	c	-1.57504	-3.47055	3.15918	1.0321	3.20962
Organism 3	10 mg/L	M10	Males	0.199	0.033	0.166	0.00276667	a	-1.61445	-3.41125	2.99466	1.0304	3.03995
Organism 4	10 mg/L	M10	Males	0.22	0.023	0.197	0.00328333	b	-1.51413	-3.77226	3.76356	1.03835	3.83527
Organism 5	10 mg/L	M10	Males	0.206	0.023	0.183	0.00305	b	-1.57988	-3.77226	3.65397	1.03722	3.72155
Organism 7	10 mg/L	M10	Males	0.115	0.0307	0.0843	0.001405	c	-2.16282	-3.48349	2.20112	1.02226	2.22552
Organism 8	10 mg/L	M10	Males	0.24	0.0307	0.2093	0.00348833	c	-1.42712	-3.48349	3.42729	1.03487	3.4867
Organism 1	20 mg/L	M20	Males	0.245	0.03115	0.21385	0.00356417	a	-1.4065	-3.46894	3.43741	1.03497	3.49717
Organism 2	20 mg/L	M20	Males	0.287	0.028	0.259	0.00431667	b	-1.24827	-3.57555	3.8788	1.03955	3.955
Organism 3	20 mg/L	M20	Males	0.275	0.028	0.247	0.00411667	b	-1.29098	-3.57555	3.80761	1.03881	3.88103
Organism 5	20 mg/L	M20	Males	0.22	0.0318	0.1882	0.00313667	c	-1.51413	-3.44829	3.2236	1.03276	3.27612
Organism 6	20 mg/L	M20	Males	0.276	0.0318	0.2442	0.00407	c	-1.28735	-3.44829	3.60156	1.03667	3.6672

## Sheet: Scaled Mass Index
Organisms	Treatment	Sex	Concentration	Final weight (g)	ln Final weight (g)	Standard length (mm)	Standard length (cm)	ln Standard length (cm)	Standard length (cm)3	Standard length (mm)3	Fulton's condition factor	(L0/Li)^bSMA	Scaled Mass Index (SMI)	Replica/Aquarium
Organism 1	H2	Females	2 mg/L	0.157	-1.85151	18.39	1.839	0.609222	6.21935	6219.35	2.52438	1.58575	0.248963	a
Organism 3	H2	Females	2 mg/L	0.236	-1.44392	22.69	2.269	0.819339	11.6816	11681.6	2.02027	0.893056	0.210761	a
Organism 4	H2	Females	2 mg/L	0.214	-1.54178	21.61	2.161	0.770571	10.0917	10091.7	2.12055	1.02036	0.218357	b
Organism 6	H2	Females	2 mg/L	0.213	-1.54646	22.02	2.202	0.789366	10.6771	10677.1	1.99493	0.96928	0.206457	b
Organism 8	H2	Females	2 mg/L	0.194	-1.6399	20.9	2.09	0.737164	9.12933	9129.33	2.12502	1.11789	0.216871	c
Organism 2	H5	Females	5 mg/L	0.195	-1.63476	20.7	2.07	0.727549	8.86974	8869.74	2.19849	1.14766	0.223793	a
Organism 4	H5	Females	5 mg/L	0.24	-1.42712	21.62	2.162	0.771034	10.1057	10105.7	2.37489	1.01907	0.244578	b
Organism 5	H5	Females	5 mg/L	0.207	-1.57504	21.65	2.165	0.77242	10.1478	10147.8	2.03984	1.01522	0.21015	b
Organism 6	H5	Females	5 mg/L	0.199	-1.61445	23.12	2.312	0.838113	12.3584	12358.4	1.61024	0.848396	0.168831	c
Organism 8	H5	Females	5 mg/L	0.285	-1.25527	24.36	2.436	0.890357	14.4555	14455.5	1.97157	0.735525	0.209625	c
Organism 1	H10	Females	10 mg/L	0.248	-1.39433	22.74	2.274	0.82154	11.759	11759	2.10902	0.8877	0.22015	a
Organism 2	H10	Females	10 mg/L	0.247	-1.39837	23.47	2.347	0.853138	12.9282	12928.2	1.91055	0.814269	0.201124	a
Organism 3	H10	Females	10 mg/L	0.26	-1.34707	22.86	2.286	0.826804	11.9462	11946.2	2.17643	0.875025	0.227506	a
Organism 7	H10	Females	10 mg/L	0.256	-1.36258	23.48	2.348	0.853564	12.9448	12944.8	1.97763	0.813322	0.20821	c
Organism 8	H10	Females	10 mg/L	0.217	-1.52786	20.91	2.091	0.737642	9.14244	9142.44	2.37355	1.11643	0.242266	c
Organism 1	H20	Females	20 mg/L	0.282	-1.26585	23.51	2.351	0.854841	12.9944	12994.4	2.17016	0.810489	0.228558	a
Organism 2	H20	Females	20 mg/L	0.166	-1.79577	19.84	1.984	0.685115	7.80953	7809.53	2.12561	1.28875	0.213933	b
Organism 3	H20	Females	20 mg/L	0.305	-1.18744	23.06	2.306	0.835514	12.2625	12262.5	2.48726	0.854442	0.260605	c
Organism 4	H20	Females	20 mg/L	0.175	-1.74297	20.86	2.086	0.735248	9.07701	9077.01	1.92795	1.12376	0.196658	c
Organism 5	H20	Females	20 mg/L	0.134	-2.00992	18.56	1.856	0.618424	6.39343	6393.43	2.0959	1.54638	0.207215	c
Organism 1	M2	Males	2 mg/L	0.279	-1.27654	23.45	2.345	0.852285	12.8952	12895.2	2.16359	0.816168	0.227711	a
Organism 3	M2	Males	2 mg/L	0.229	-1.47403	22.06	2.206	0.791181	10.7354	10735.4	2.13314	0.964485	0.220867	a
Organism 6	M2	Males	2 mg/L	0.227	-1.48281	22.85	2.285	0.826366	11.9305	11930.5	1.90269	0.876071	0.198868	b
Organism 7	M2	Males	2 mg/L	0.285	-1.25527	23.02	2.302	0.833778	12.1988	12198.8	2.3363	0.858505	0.244674	c
Organism 9	M2	Males	2 mg/L	0.261	-1.34323	22.83	2.283	0.82549	11.8992	11899.2	2.19342	0.87817	0.229202	c
Organism 1	M5	Males	5 mg/L	0.264	-1.33181	22.23	2.223	0.798858	10.9855	10985.5	2.40318	0.944463	0.249338	a
Organism 2	M5	Males	5 mg/L	0.274	-1.29463	23.92	2.392	0.87213	13.6862	13686.2	2.00201	0.773088	0.211826	a
Organism 3	M5	Males	5 mg/L	0.156	-1.8579	20.09	2.009	0.697637	8.10849	8108.49	1.92391	1.2454	0.194282	a		#DIV/0!
Organism 4	M5	Males	5 mg/L	0.117	-2.14558	17.72	1.772	0.572109	5.56405	5564.05	2.10278	1.75501	0.205336	b
Organism 7	M5	Males	5 mg/L	0.207	-1.57504	21.59	2.159	0.769645	10.0637	10063.7	2.0569	1.02295	0.21175	c
Organism 3	M10	Males	10 mg/L	0.199	-1.61445	20.78	2.078	0.731406	8.97298	8972.98	2.21777	1.13562	0.225989	a
Organism 4	M10	Males	10 mg/L	0.22	-1.51413	21.06	2.106	0.74479	9.34061	9340.61	2.35531	1.09484	0.240864	b
Organism 5	M10	Males	10 mg/L	0.206	-1.57988	21	2.1	0.741937	9.261	9261	2.22438	1.10341	0.227302	b
Organism 7	M10	Males	10 mg/L	0.115	-2.16282	17	1.7	0.530628	4.913	4913	2.34073	1.96565	0.22605	c
Organism 8	M10	Males	10 mg/L	0.24	-1.42712	22.03	2.203	0.78982	10.6916	10691.6	2.24475	0.968078	0.232339	c
Organism 1	M20	Males	20 mg/L	0.245	-1.4065	22.23	2.223	0.798858	10.9855	10985.5	2.23022	0.944463	0.231394	a
Organism 2	M20	Males	20 mg/L	0.287	-1.24827	23.6	2.36	0.858662	13.1443	13144.3	2.18346	0.802071	0.230194	b
Organism 3	M20	Males	20 mg/L	0.275	-1.29098	23.26	2.326	0.84415	12.5843	12584.3	2.18526	0.834515	0.229492	b
Organism 5	M20	Males	20 mg/L	0.22	-1.51413	21.24	2.124	0.753301	9.58216	9582.16	2.29593	1.06967	0.235327	c
Organism 6	M20	Males	20 mg/L	0.276	-1.28735	22.72	2.272	0.820661	11.728	11728	2.35334	0.889837	0.245595	c
							2.17758				2.15458

[truncated: 4 more sheets: Number of immature red blood ce, Male and Female gills, Male and Female liver, Ovarian]
