# Supplementary material for: Realistic nitrate concentrations diminish reproductive indicators in Skiffia lermae, an endemic species in critical endangered status
Source: PeerJ. 2024 Sep 9;12:e17876. doi: 10.7717/peerj.17876 (PMC11391940; doi:10.7717/peerj.17876)
Supplement: Supplemental Information 7 [file peerj-12-17876-s007.xlsx]

## Sheet: Hoja1
Codes
a	Replica 1
b	Replica 2
c	Replica 3
